# Supplementary material for: Integration of ATAC-Seq, Transcriptomic, and Proteomics Reveals the Molecular Mechanism of Intramuscular Fat Deposition and Meat Tenderness Regulation in Pig Breeds
Source: Biomolecules. 2025 Dec 15;15(12):1738. doi: 10.3390/biom15121738 (PMC12730270; doi:10.3390/biom15121738)
Supplement: Supplementary file 1 [file biomolecules-15-01738-s001.zip › Table S1.xlsx]

## Sheet: Sheet1
*ID	Primer	Sequence （5' to 3'）	Bases	log2FoldChange	pvalue
1	PDK4-F	CGGATGCTGATGAACCAACAC	21	1.33998834233981	1.20742281517301e-07
2	PDK4-R	GGACCACTGCTGCCACAT	18
3	COL3A1-F	TCTGGACCGAAAGGTGATGC	20	-2.60484	2.23629757182566e-11
4	COL3A1-R	CCTCGTGCTCCAGTAATCCC	20
5	ART3-F	CTGATCCGGCTGAGAAGCAC	20	2.41476844376771	9.16514923706025e-14
6	ART3-R	CACAGGTGCCAGCAGTATGG	20
7	VCAN-F	AGCCGTGAACATTAGGTGCT	20	-1.74483	3.35818107092197e-08
8	VCAN-R	AAGGCGGCTTATGGCAGTTT	20
9	LIPE-F	GCCTTTCCTGCAGACCATCT	20	1.33279566625185	0.000122240942734798
10	LIPE-R	CCAGAAGTGCACATCCAGGT	20
11	GPX1-F	TGAATGGCGCAAATGCTCAC	20	3.00551444004352	6.32015887374673e-23
12	GPX1-R	ATTGCGACACACTGGAGACC	20
13	MBP-F	TACAAACCGGCTCACAAGGG	20	2.1302555653207	1.52347748737337e-18
14	MBP-R	ATCCTGAGAGGAAGGAGCGT	20
15	PPARA-F	AGCGTGGCACTGAACATC	18	1.06068304305703	0.000461520336005745
16	PPARA-R	CTCCGATCACATTTGTCATAGA	22
