# Supplementary material for: Integration of ATAC-Seq, Transcriptomic, and Proteomics Reveals the Molecular Mechanism of Intramuscular Fat Deposition and Meat Tenderness Regulation in Pig Breeds
Source: Biomolecules. 2025 Dec 15;15(12):1738. doi: 10.3390/biom15121738 (PMC12730270; doi:10.3390/biom15121738)
Supplement: Supplementary file 1 [file biomolecules-15-01738-s001.zip › Table S10.xlsx]

## Sheet: Sheet1
ID	Description	GeneRatio	BgRatio	pvalue	p.adjust	geneID	Count
ko04512	ECM-receptor interaction	16/271	108/9593	5.22676863972736e-08	1.56280382327848e-05	gene_COL3A1/gene_COL1A1/gene_COL5A1/gene_COL5A2/gene_COL1A2/gene_LAMA4/gene_VWF/gene_LAMA5/gene_COL6A6/gene_TNXB/gene_COL6A3/gene_THBS2/gene_THBS4/gene_FN1/gene_ITGA11/gene_MUC19	16
ko04974	Protein digestion and absorption	18/271	144/9593	1.11807869615452e-07	1.67152765075101e-05	gene_COL3A1/gene_SLC7A8/gene_SLC38A4/gene_COL1A1/gene_COL5A1/gene_COL5A2/gene_FAP/gene_COL1A2/gene_COL15A1/gene_COL6A6/gene_COL21A1/gene_COL6A3/gene_PRCP/gene_COL5A3/gene_SLC16A2/gene_SLC8A2/gene_SLC1A1/gene_COL14A1	18
ko04510	Focal adhesion	24/271	259/9593	2.84100958941032e-07	2.83153955744562e-05	gene_FKBP5/gene_VEGFA/gene_COL3A1/gene_FLT1/gene_COL1A1/gene_COL5A1/gene_COL5A2/gene_PDGFRA/gene_COL1A2/gene_LAMA4/gene_VWF/gene_MYLK4/gene_LAMA5/gene_COL6A6/gene_IGF1/gene_MET/gene_TNXB/gene_COL6A3/gene_THBS2/gene_THBS4/gene_PAK1/gene_FN1/gene_ITGA11/gene_MUC19	24
ko04151	PI3K-Akt signaling pathway	31/271	445/9593	2.85624549380646e-06	0.000213504350662032	gene_VEGFA/gene_COL3A1/gene_FLT1/gene_FGFR4/gene_NTRK2/gene_COL1A1/gene_PPP2R3B/gene_COL5A1/gene_COL5A2/gene_PDGFRA/gene_COL1A2/gene_LAMA4/gene_VWF/gene_CREB3L1/gene_LAMA5/gene_FGF18/gene_COL6A6/gene_IGF1/gene_LPAR1/gene_SGK2/gene_MET/gene_TNXB/gene_PPP2R2C/gene_CSF3R/gene_COL6A3/gene_THBS2/gene_THBS4/gene_FN1/gene_ITGA11/gene_PKN3/gene_MUC19	31
ko01212	Fatty acid metabolism	9/271	54/9593	1.75092280188393e-05	0.00104705183552659	gene_FASN/gene_FADS2/gene_CPT1B/gene_SCD/gene_ACADL/gene_ELOVL6/gene_HACD1/gene_CPT1A/gene_ACACA	9
ko05165	Human papillomavirus infection	28/271	421/9593	2.10766642983632e-05	0.0010503204375351	gene_VEGFA/gene_COL3A1/gene_NOTCH4/gene_COL1A1/gene_PPP2R3B/gene_COL5A1/gene_COL5A2/gene_COL1A2/gene_LAMA4/gene_VWF/gene_CREB3L1/gene_LAMA5/gene_COL6A6/gene_FZD4/gene_FZD1/gene_TNXB/gene_PPP2R2C/gene_COL6A3/gene_THBS2/gene_THBS4/gene_FN1/gene_PSEN2/gene_ITGA11/gene_MX2/gene_SLA_2/gene_WNT3/gene_E2F1/gene_MUC19	28
ko04611	Platelet activation	16/271	185/9593	6.734464007071e-05	0.00287657819730604	gene_FKBP5/gene_ITPR3/gene_COL3A1/gene_CYP3A29/gene_COL1A1/gene_COL5A1/gene_COL5A2/gene_RASGRP2/gene_COL1A2/gene_VWF/gene_MYLK4/gene_COL6A6/gene_MAPK11/gene_RASGRP3/gene_PLA2G4E/gene_MUC19	16
ko04933	AGE-RAGE signaling pathway in diabetic complications	14/271	159/9593	0.000158721516981831	0.00533729361836599	gene_VEGFA/gene_COL3A1/gene_COL1A1/gene_COL5A1/gene_COL5A2/gene_COL1A2/gene_CCL2/gene_COL6A6/gene_PRKCH/gene_TNXB/gene_MMP2/gene_MAPK11/gene_FN1/gene_BMPR1B	14
ko05230	Central carbon metabolism in cancer	10/271	88/9593	0.000177444299900904	0.00533729361836599	gene_RET/gene_FLT1/gene_FGFR4/gene_NTRK2/gene_SLC7A8/gene_SLC2A4/gene_PDK4/gene_PDGFRA/gene_SLC16A3/gene_MET	10
ko05205	Proteoglycans in cancer	20/271	287/9593	0.000178504803289832	0.00533729361836599	gene_FKBP5/gene_ITPR3/gene_VEGFA/gene_FLT1/gene_FGFR4/gene_PLAU/gene_IGF1/gene_FZD4/gene_FZD1/gene_MET/gene_TNXB/gene_MMP2/gene_MAPK11/gene_THBS2/gene_THBS4/gene_PAK1/gene_FN1/gene_DCN/gene_WNT3/gene_IQGAP3	20
ko04010	MAPK signaling pathway	23/271	359/9593	0.000205915736876754	0.00559716412055903	gene_GADD45A/gene_VEGFA/gene_FLT1/gene_FGFR4/gene_NTRK2/gene_RASGRP2/gene_PDGFRA/gene_DUSP2/gene_MAP3K15/gene_FGF18/gene_DUSP10/gene_IGF1/gene_CACNA1H/gene_HSP70.2/gene_DUSP1/gene_MET/gene_MAPK11/gene_PAK1/gene_RASGRP3/gene_BMPR1B/gene_CACNA2D3/gene_HSPA1L/gene_PLA2G4E	23
ko04152	AMPK signaling pathway	13/271	154/9593	0.000409883975954471	0.0102129424008656	gene_FASN/gene_SLC2A4/gene_PPP2R3B/gene_ADIPOQ/gene_CPT1B/gene_SCD/gene_CREB3L1/gene_CPT1A/gene_IGF1/gene_LIPE/gene_PPP2R2C/gene_ACACA/gene_CAB39L	13
ko03320	PPAR signaling pathway	10/271	102/9593	0.000592281757574755	0.0136224804242194	gene_ADIPOQ/gene_FADS2/gene_CPT1B/gene_SCD/gene_ACADL/gene_CPT1A/gene_PLIN2/gene_LPL/gene_PPARA/gene_PLIN5	10
ko05206	MicroRNAs in cancer	16/271	241/9593	0.00131966214769426	0.0269831643113359	gene_MARCKS/gene_VEGFA/gene_FGFR4/gene_NOTCH4/gene_PDGFRA/gene_PLAU/gene_PRKCH/gene_ZEB2/gene_MET/gene_TNXB/gene_THBS2/gene_THBS4/gene_WNT3/gene_MMP16/gene_ABCC2/gene_E2F1	16
ko05200	Pathways in cancer	33/271	675/9593	0.00135367045040147	0.0269831643113359	gene_GADD45A/gene_RET/gene_VEGFA/gene_FLT1/gene_FGFR4/gene_NOTCH4/gene_NTRK2/gene_SLC2A4/gene_MGST1/gene_RASGRP2/gene_PDGFRA/gene_ETS2/gene_DLL4/gene_MGST2/gene_LAMA4/gene_LAMA5/gene_FGF18/gene_IGF1/gene_FZD4/gene_LPAR1/gene_CCDC6/gene_FZD1/gene_MET/gene_TNXB/gene_CSF3R/gene_MMP2/gene_BRCA2/gene_PPARA/gene_RASGRP3/gene_FN1/gene_BMPR1B/gene_WNT3/gene_E2F1	33
ko04610	Complement and coagulation cascades	10/271	118/9593	0.00182644953315763	0.0341317756508833	gene_C1QB/gene_C1QC/gene_F8/gene_C1QA/gene_VWF/gene_PLAU/gene_C4BPA_2/gene_C3AR1/gene_VSIG4/gene_MUC19	10
ko05146	Amoebiasis	11/271	148/9593	0.0031205201162707	0.0533937653914756	gene_COL3A1/gene_COL1A1/gene_COL5A1/gene_COL5A2/gene_COL1A2/gene_LAMA4/gene_LAMA5/gene_COL6A6/gene_TNXB/gene_FN1/gene_MUC19	11
ko00590	Arachidonic acid metabolism	9/271	107/9593	0.00321434039146007	0.0533937653914756	gene_GPX1/gene_GPX2/gene_CYP3A29/gene_CYP2A19/gene_PTGIS/gene_LOC110255237/gene_LOC100523190/gene_LOC110259328/gene_PLA2G4E	9
ko04926	Relaxin signaling pathway	12/271	172/9593	0.0034685286490622	0.0545836876878735	gene_VEGFA/gene_COL3A1/gene_COL1A1/gene_COL5A1/gene_COL5A2/gene_COL1A2/gene_NOS1/gene_CREB3L1/gene_COL6A6/gene_MMP2/gene_MAPK11/gene_BMPR1B	12
