# Supplementary material for: Integration of ATAC-Seq, Transcriptomic, and Proteomics Reveals the Molecular Mechanism of Intramuscular Fat Deposition and Meat Tenderness Regulation in Pig Breeds
Source: Biomolecules. 2025 Dec 15;15(12):1738. doi: 10.3390/biom15121738 (PMC12730270; doi:10.3390/biom15121738)
Supplement: Supplementary file 1 [file biomolecules-15-01738-s001.zip › Table S11.xlsx]

## Sheet: Sheet1
Ontology	GO	Description	DiffRatio	BgRatio	P-value	FDR	Up	Down	Count	Proteins
Molecular function	GO:0050660	flavin adenine dinucleotide binding	6/126 4.76%	28/2722 1.03%	0.0014196	0.0867609	6	0	6	A0A287AY35;A0A5G2R3E4;A0A8W4FBI6;P55931;P79273;P79274
Molecular function	GO:0016491	oxidoreductase activity	5/126 3.97%	35/2722 1.29%	0.0208566	0.125907	4	1	5	A0A286ZPL6;A0A287B6H6;A0A5G2R0M9;P55931;Q8SQ26
Molecular function	GO:0009055	electron transfer activity	4/126 3.17%	10/2722 0.37%	0.000740028	0.0867609	4	0	4	A0A287AY35;P55931;Q007T0;Q6UAQ8
Molecular function	GO:0030170	pyridoxal phosphate binding	4/126 3.17%	23/2722 0.84%	0.0195492	0.125907	3	1	4	A0A287B462;A0A287B5W3;A0A287BMB4;P00503
Molecular function	GO:0048039	ubiquinone binding	3/126 2.38%	5/2722 0.18%	0.00090483	0.0867609	3	0	3	A5GZW8;P55931;Q007T0
Molecular function	GO:0004197	cysteine-type endopeptidase activity	3/126 2.38%	10/2722 0.37%	0.00915024	0.125907	1	2	3	F1RN71;Q28944;Q6SEG5
Molecular function	GO:0003824	catalytic activity	3/126 2.38%	11/2722 0.4%	0.012161	0.125907	2	1	3	A0A287B462;A0A287BB41;I3LJJ4
Molecular function	GO:0005518	collagen binding	3/126 2.38%	14/2722 0.51%	0.024238	0.125907	0	3	3	A0A286ZRU9;I3LEE6;P20112
Biological process	GO:0006635	fatty acid beta-oxidation	6/107 5.61%	15/2630 0.57%	1.46412e-05	0.00471447	6	0	6	A0A287BFS1;A0A5G2R8A9;I3LJJ4;K7GP28;Q29554;Q8HY46
Biological process	GO:0006099	tricarboxylic acid cycle	5/107 4.67%	28/2630 1.06%	0.00471867	0.113916	5	0	5	A0A286ZWR6;A5GZW8;P00346;P00889;Q007T0
Biological process	GO:0006839	mitochondrial transport	3/107 2.8%	6/2630 0.23%	0.00119767	0.0754573	3	0	3	A0A287AN76;F1SKK1;O97649
Biological process	GO:0033539	fatty acid beta-oxidation using acyl-CoA dehydrogenase	3/107 2.8%	6/2630 0.23%	0.00119767	0.0754573	3	0	3	A0A5G2R3E4;P79273;Q6UAQ8
Biological process	GO:0032259	methylation	3/107 2.8%	12/2630 0.46%	0.0110146	0.113916	2	1	3	A0A287AA45;A0A287B6T3;F1RJK0
Biological process	GO:0006885	regulation of pH	2/107 1.87%	2/2630 0.08%	0.00164038	0.0754573	2	0	2	A0A480PWI6;A0A5G2QX68
Biological process	GO:0009437	carnitine metabolic process	2/107 1.87%	2/2630 0.08%	0.00164038	0.0754573	2	0	2	A0A5G2R8A9;Q8HY46
Biological process	GO:0010269	response to selenium ion	2/107 1.87%	2/2630 0.08%	0.00164038	0.0754573	1	1	2	Q8MJ14;Q95KL4
Biological process	GO:0010510	regulation of acetyl-CoA biosynthetic process from pyruvate	2/107 1.87%	2/2630 0.08%	0.00164038	0.0754573	2	0	2	A0A480PWI6;A0A5G2QX68
Biological process	GO:0019896	axonal transport of mitochondrion	2/107 1.87%	3/2630 0.11%	0.00479005	0.113916	2	0	2	P02547;Q6SEG5
Cellular component	GO:0016021	integral component of membrane	26/119 21.85%	403/2792 14.43%	0.0166937	0.196952	23	3	26	A0A286ZLY2;A0A286ZQZ4;A0A286ZSQ7;A0A286ZXQ0;A0A287A310;A0A287AIJ7;A0A287ALQ2;A0A287AN76;A0A287AQG1;A0A287B462;A0A287B9X9;A0A287BGP7;A0A287BNX8;A0A287BPD6;A0A5G2QAR9;A0A5G2QG29;A5GZW8;F1RNZ1;F1SKK1;I3LJI1;I3LSM7;O97649;Q35915;Q6RVA9;Q8HY46;Q9TUI8
Cellular component	GO:0005739	mitochondrion	16/119 13.45%	204/2792 7.31%	0.011395	0.196952	15	1	16	A0A286ZQZ4;A0A286ZUW5;A0A287A808;A0A287AQG1;A0A287BCW7;A0A287BFS1;A0A5G2QAR9;A0A5G2QDK9;A0A5G2R0Z8;A0A5G2R8A9;F1RNZ1;P00346;P55931;P79273;Q8HY46;Q8MJ14
Cellular component	GO:0005759	mitochondrial matrix	9/119 7.56%	53/2792 1.9%	0.000311433	0.041732	9	0	9	A0A286ZWR6;A0A287AY35;A0A5G2QX68;F1RJK0;P00346;P00889;P79273;P79274;Q6UAQ8
Cellular component	GO:0005743	mitochondrial inner membrane	9/119 7.56%	73/2792 2.61%	0.00332242	0.0890409	9	0	9	A0A287BGP7;A0A5G2QG29;A1XQR7;A5GZW8;I3LSM7;O97649;P55931;Q007T0;Q35915
Cellular component	GO:0042645	mitochondrial nucleoid	4/119 3.36%	12/2792 0.43%	0.00119081	0.0460468	4	0	4	A0A287AJ91;A0A5G2R3E4;K7GP28;Q5D144
Cellular component	GO:0043209	myelin sheath	3/119 2.52%	5/2792 0.18%	0.000709308	0.0460468	3	0	3	A0A286ZKY6;A0A8W4FDQ1;P86412
Cellular component	GO:0031314	extrinsic component of mitochondrial inner membrane	3/119 2.52%	6/2792 0.21%	0.00137453	0.0460468	3	0	3	A0A287B6T3;A0A5G2R3E4;F1RJK0
Cellular component	GO:0005788	endoplasmic reticulum lumen	3/119 2.52%	18/2792 0.64%	0.0385858	0.196952	0	3	3	A0A286ZUW5;A0A287ARZ1;A0A287AXP9
Cellular component	GO:0045121	membrane raft	3/119 2.52%	19/2792 0.68%	0.044434	0.198472	1	2	3	A0A286ZRU9;A0A287AIJ7;A0A287ATH4
Cellular component	GO:0005749	mitochondrial respiratory chain complex II, succinate dehydrogenase complex (ubiquinone)	2/119 1.68%	4/2792 0.14%	0.0102169	0.196952	2	0	2	A5GZW8;Q007T0
