# Supplementary material for: Integration of ATAC-Seq, Transcriptomic, and Proteomics Reveals the Molecular Mechanism of Intramuscular Fat Deposition and Meat Tenderness Regulation in Pig Breeds
Source: Biomolecules. 2025 Dec 15;15(12):1738. doi: 10.3390/biom15121738 (PMC12730270; doi:10.3390/biom15121738)
Supplement: Supplementary file 1 [file biomolecules-15-01738-s001.zip › Table S12.xlsx]

## Sheet: Sheet1
ko_ID	KEGG_Pathway	KEGG_level_1	KEGG_level_2	DiffRatio	BgRatio	P-value	FDR	Up	Down	Count	Proteins	K_ids
ko00071	Fatty acid degradation	Metabolism	Lipid metabolism	9/98 9.18%	34/2130 1.6%	1.2893e-05	0.00281068	9	0	9	A0A287ALQ2;A0A287BFS1;A0A287BPJ7;A0A5G2R3E4;A0A5G2R8A9;P79273;P79274;Q29554;Q8HY46	K01897+K13238+K07509+K09479+K08766+K00248+K00255+K07515+K19523
ko05415	Diabetic cardiomyopathy	Human Diseases	Cardiovascular disease	18/98 18.37%	141/2130 6.62%	4.31712e-05	0.00470566	16	2	18	A0A286ZQ85;A0A287A808;A0A287AHM1;A0A287AIJ7;A0A287AP21;A0A480PWI6;A0A5G2QX68;A0A5G2R8A9;A0A5G2REY8;A0A5K1UB41;A5GZW8;F1RNZ1;I3LJI1;Q007T0;Q35915;Q5S3G4;Q8HY46;Q8SPJ9	K19720+K02267+K02136+K06259+K09565+K00898+K00898+K08766+K00415+K00922+K00237+K00411+K03948+K00235+K02126+K02265+K19523+K02270
ko04714	Thermogenesis	Organismal Systems	Environmental adaptation	17/98 17.35%	135/2130 6.34%	8.69979e-05	0.00632184	17	0	17	A0A287A808;A0A287AHM1;A0A287ALQ2;A0A5G2QDK9;A0A5G2R8A9;A0A5G2REY8;A0A8W4F9E5;A5GZW8;F1RNZ1;F1SKK1;I3LJI1;Q007T0;Q35915;Q5S3G4;Q68J42;Q8HY46;Q8SPJ9	K02267+K02136+K01897+K18164+K08766+K00415+K02140+K00237+K00411+K15109+K03948+K00235+K02126+K02265+K07188+K19523+K02270
ko01212	Fatty acid metabolism	Metabolism	Global and overview maps	8/98 8.16%	38/2130 1.78%	0.000234717	0.0127921	8	0	8	A0A287ALQ2;A0A287BPJ7;A0A5G2R3E4;A0A5G2R8A9;P79273;P79274;Q29554;Q8HY46	K01897+K07509+K09479+K08766+K00248+K00255+K07515+K19523
ko05208	Chemical carcinogenesis - reactive oxygen species	Human Diseases	Cancer: overview	14/98 14.29%	138/2130 6.48%	0.00342648	0.149395	13	1	14	A0A287A808;A0A287AHM1;A0A287AP21;A0A5G2REY8;A0A5K1UB41;A5GZW8;F1RNZ1;F1SGS9;I3LJI1;Q007T0;Q35915;Q5S3G4;Q8SPJ9;Q9N1F5	K02267+K02136+K09565+K00415+K00922+K00237+K00411+K03781+K03948+K00235+K02126+K02265+K02270+K00799
ko03320	PPAR signaling pathway	Organismal Systems	Endocrine system	6/98 6.12%	37/2130 1.74%	0.00592996	0.200955	6	0	6	A0A287AIJ7;A0A287ALQ2;A0A5G2R8A9;O02772;P79274;Q8HY46	K06259+K01897+K08766+K08752+K00255+K19523
ko00190	Oxidative phosphorylation	Metabolism	Energy metabolism	11/98 11.22%	103/2130 4.84%	0.00645269	0.200955	11	0	11	A0A287A808;A0A287AHM1;A0A5G2REY8;A0A8W4F9E5;A5GZW8;F1RNZ1;I3LJI1;Q007T0;Q35915;Q5S3G4;Q8SPJ9	K02267+K02136+K00415+K02140+K00237+K00411+K03948+K00235+K02126+K02265+K02270
ko01200	Carbon metabolism	Metabolism	Global and overview maps	11/98 11.22%	107/2130 5.02%	0.00859126	0.232699	10	1	11	A0A286ZWR6;A0A286ZYV7;A0A287BMB4;A5GZW8;F1SGS9;P00346;P00503;P00889;P79273;Q007T0;Q06AA3	K00164+K12406+K00814+K00237+K03781+K00026+K14454+K01647+K00248+K00235+K01053
ko04932	Non-alcoholic fatty liver disease	Human Diseases	Endocrine and metabolic disease	10/98 10.2%	94/2130 4.41%	0.00960684	0.232699	8	2	10	A0A286ZYV7;A0A287A808;A0A5G2REY8;A0A5K1UB41;A5GZW8;F1RNZ1;I3LJI1;Q007T0;Q5S3G4;Q8SPJ9	K12406+K02267+K00415+K00922+K00237+K00411+K03948+K00235+K02265+K02270
ko00740	Riboflavin metabolism	Metabolism	Metabolism of cofactors and vitamins	2/98 2.04%	4/2130 0.19%	0.0118336	0.257973	2	0	2	A0A286ZN22;I3LQH7	K00953+K05901
ko00280	Valine, leucine and isoleucine degradation	Metabolism	Amino acid metabolism	6/98 6.12%	44/2130 2.07%	0.0138831	0.275139	6	0	6	A0A287BB41;A0A287BPJ7;A0A8W4FBI6;K7GP28;P79273;Q29554	K05607+K07509+K11538+K08683+K00248+K07515
ko00020	Citrate cycle (TCA cycle)	Metabolism	Carbohydrate metabolism	5/98 5.1%	34/2130 1.6%	0.017905	0.325275	5	0	5	A0A286ZWR6;A5GZW8;P00346;P00889;Q007T0	K00164+K00237+K00026+K01647+K00235
ko04640	Hematopoietic cell lineage	Organismal Systems	Immune system	4/98 4.08%	25/2130 1.17%	0.0253209	0.406475	2	2	4	A0A287AIJ7;A0A287B9X9;A0A287BPD6;A0A8W4FEL9	K06259+K06856+K01389+K06856
ko05022	Pathways of neurodegeneration - multiple diseases	Human Diseases	Neurodegenerative disease	18/98 18.37%	246/2130 11.55%	0.0279583	0.406475	16	2	18	A0A287A2G6;A0A287A808;A0A287AHM1;A0A287AP21;A0A5G2REY8;A5GZW8;F1RNZ1;F1SGS9;I3LJI1;K7GP28;P02547;Q007T0;Q35915;Q5S3G4;Q6SEG5;Q7YS99;Q8MJ14;Q8SPJ9	K00432+K02267+K02136+K09565+K00415+K00237+K00411+K03781+K03948+K08683+K04572+K00235+K02126+K02265+K05611+K19946+K00432+K02270
ko05146	Amoebiasis	Human Diseases	Infectious disease: parasitic	6/98 6.12%	52/2130 2.44%	0.0297946	0.406475	1	5	6	A0A286ZQ85;A0A286ZY95;A0A287AWV5;A0A287B9X9;A0A5K1UB41;A0A8W4FEL9	K19720+K05717+K06243+K06856+K00922+K06856
ko05010	Alzheimer disease	Human Diseases	Neurodegenerative disease	15/98 15.31%	195/2130 9.15%	0.029833	0.406475	14	1	15	A0A287A808;A0A287AHM1;A0A287AP21;A0A287BPD6;A0A5G2REY8;A0A5K1UB41;A5GZW8;F1RNZ1;I3LJI1;K7GP28;P18650;Q007T0;Q35915;Q5S3G4;Q8SPJ9	K02267+K02136+K09565+K01389+K00415+K00922+K00237+K00411+K03948+K08683+K04524+K00235+K02126+K02265+K02270
ko05016	Huntington disease	Human Diseases	Neurodegenerative disease	14/98 14.29%	180/2130 8.45%	0.0327173	0.419551	13	1	14	A0A287A2G6;A0A287A808;A0A287AHM1;A0A287AP21;A0A5G2REY8;A5GZW8;F1RNZ1;I3LJI1;Q007T0;Q35915;Q5D144;Q5S3G4;Q8MJ14;Q8SPJ9	K00432+K02267+K02136+K09565+K00415+K00237+K00411+K03948+K00235+K02126+K11830+K02265+K00432+K02270
ko00130	Ubiquinone and other terpenoid-quinone biosynthesis	Metabolism	Metabolism of cofactors and vitamins	2/98 2.04%	7/2130 0.33%	0.0378296	0.437815	2	0	2	A0A287B6T3;F1RJK0	K00591+K06127
ko00650	Butanoate metabolism	Metabolism	Carbohydrate metabolism	3/98 3.06%	17/2130 0.8%	0.0401665	0.437815	3	0	3	A0A286ZQZ4;P79273;Q29554	K00109+K00248+K07515
