# Supplementary material for: Integration of ATAC-Seq, Transcriptomic, and Proteomics Reveals the Molecular Mechanism of Intramuscular Fat Deposition and Meat Tenderness Regulation in Pig Breeds
Source: Biomolecules. 2025 Dec 15;15(12):1738. doi: 10.3390/biom15121738 (PMC12730270; doi:10.3390/biom15121738)
Supplement: Supplementary file 1 [file biomolecules-15-01738-s001.zip › Table S2.xlsx]

## Sheet: Sheet1
sequencing samples	S-IMF	L-IMF	S N	L N
	2.35	5.62	57.36	20.24
	2.35	5.6	56.15	19.58
	2.36	5.56	56.61	19.26
