# Supplementary material for: Integration of ATAC-Seq, Transcriptomic, and Proteomics Reveals the Molecular Mechanism of Intramuscular Fat Deposition and Meat Tenderness Regulation in Pig Breeds
Source: Biomolecules. 2025 Dec 15;15(12):1738. doi: 10.3390/biom15121738 (PMC12730270; doi:10.3390/biom15121738)
Supplement: Supplementary file 1 [file biomolecules-15-01738-s001.zip › Table S3.xlsx]

## Sheet: Sheet1
Sample_ID	Raw_Reads	Raw_Bases(G)	Raw_Q20(%)	Raw_Q30(%)	Raw_GC(%)	Clean_Reads	Clean_Bases(G)	Clean_Q20(%)	Clean_Q30(%)	Clean_GC(%)
L1	179198804	26.88	92.43	83.53	52.6	179195150	19.9	93.11	84.68	49.99
L2	181170314	27.18	94.68	88.21	50.24	181166546	20.93	95.28	89.23	47.84
L3	181411602	27.21	94.88	88.97	52.37	181404980	18.56	96.01	90.94	48.87
S1	159147584	23.87	93.65	87.3	50.53	159143528	19.14	95.39	89.28	48.44
S2	174266894	26.14	94.39	88.04	52.37	174262804	20.54	95.12	89.24	50.86
S3	177181784	26.58	93.86	86.81	51.37	177177896	20.22	94.48	87.89	49.31
