# Supplementary material for: Integration of ATAC-Seq, Transcriptomic, and Proteomics Reveals the Molecular Mechanism of Intramuscular Fat Deposition and Meat Tenderness Regulation in Pig Breeds
Source: Biomolecules. 2025 Dec 15;15(12):1738. doi: 10.3390/biom15121738 (PMC12730270; doi:10.3390/biom15121738)
Supplement: Supplementary file 1 [file biomolecules-15-01738-s001.zip › Table S4.xlsx]

## Sheet: Sheet1
Chr	Start	End	Annotation	Geneid
chr9	99749962	99750194	Promoter (<=1kb)	CD36
chr9	75167920	75168571	Intron (XM_003130156.5/ASB4, intron 2 of 4)	LOC106504960
chr3	28495109	28495531	Distal Intergenic	ABCC1
chr6	150861917	150862273	Intron (XM_021097784.1/NFIA, intron 10 of 10)	LOC110261417
chr7	97874753	97875583	Distal Intergenic	LTBP2
chr8	99129018	99129453	Distal Intergenic	LOC106504728
chr15	87989890	87990725	Exon (XR_002339227.1/LOC102158086, exon 3 of 4)	LOC102158086
chr3	22803274	22803788	Intron (XM_021086473.1/COG7, intron 13 of 15)	LOC100627159
chr7	54711708	54712340	Intron (XM_001925989.7/ABHD2, intron 3 of 10)	ABHD2
chr10	50814281	50815071	Exon (XM_021064229.1/KIAA1217, exon 5 of 22)	LOC110255589
chr3	125018943	125019466	Promoter (<=1kb)	LPIN1
chr5	44957040	44957599	Distal Intergenic	LOC100738773
chrX	6526922	6527186	Distal Intergenic	LOC102167172
chr13	180284032	180284936	Distal Intergenic	LOC106505836
chr13	24170695	24171611	Intron (XM_005669374.3/MOBP, intron 4 of 5)	MOBP
chr17	32532091	32532716	3' UTR	FASTKD5
chr15	134765675	134766093	Distal Intergenic	ARL4C
chr10	42859366	42860492	Intron (XM_003130718.6/EPC1, intron 2 of 13)	EPC1
chr3	109412119	109412866	Promoter (<=1kb)	ALK
chr1	184723875	184724149	Intron (XM_001924990.5/ATG14, intron 4 of 9)	ATG14
chr6	31318524	31319342	Intron (NM_001112692.1/FTO, intron 8 of 8)	LOC110261429
chr1	108006091	108006428	Intron (XM_021093314.1/DAPK2, intron 2 of 9)	DAPK2
chr1	147604668	147605705	Distal Intergenic	MBP
chr1	2411397	2412001	Intron (XM_021086109.1/RPS6KA2, intron 3 of 23)	MPC1
chr3	59013434	59015051	Distal Intergenic	ATOH8
chr1	29310164	29310676	Distal Intergenic	LOC110260031
chr14	107058017	107058952	Intron (XM_021074175.1/SORBS1, intron 2 of 23)	SORBS1
chr18	50113687	50114198	Intron (XM_021078661.1/ADCY1, intron 2 of 19)	ADCY1
chr1	66297796	66298541	Intron (XM_021090274.1/FAXC, intron 2 of 5)	FAXC
chr7	36423352	36423834	Intron (XM_021098668.1/LOC100737927, intron 9 of 31)	LOC100737927
chr7	8021901	8022315	Promoter (2-3kb)	LOC110261774
chr2	103707787	103708607	Intron (XR_002341829.1/LOC106509504, intron 1 of 4)	LOC106509504
chr1	249693030	249693391	Distal Intergenic	LOC102165800
chr3	132810580	132812135	Promoter (<=1kb)	FAM110C
chr15	103718411	103719650	Distal Intergenic	MAIP1
chr10	61708685	61709566	Distal Intergenic	LOC100514868
chr13	169910003	169910562	Intron (XM_021071362.1/CADM2, intron 1 of 8)	CADM2
chr3	5616355	5616822	Intron (XR_002342229.1/LOC106509632, intron 2 of 2)	LOC106509632
chr13	162285789	162286385	Intron (XM_021070697.1/GABRR3, intron 1 of 7)	GABRR3
chr6	155926840	155927440	Distal Intergenic	LOC100512055
chr2	120996030	120996673	Intron (XR_002341858.1/LOC106509534, intron 1 of 3)	LOC106509534
chr4	45120563	45121201	Distal Intergenic	LOC100515543
chr1	223526622	223527193	Distal Intergenic	MAMDC2
chr4	38098443	38099323	Intron (XM_005655350.3/STK3, intron 4 of 10)	STK3
chr1	223878020	223879290	Intron (XM_021074417.1/TRPM3, intron 23 of 26)	LOC110255683
chr13	190885711	190886366	Distal Intergenic	LOC110256470
chr1	15780660	15781214	Promoter (1-2kb)	IYD
chr5	21605517	21606156	Intron (XM_013988306.2/RNF41, intron 3 of 6)	TRNAS-CGA
chr8	102964662	102965293	Exon (XM_013998200.2/TNIP3, exon 7 of 14)	TNIP3
chr1	132489378	132489720	Intron (XR_002345560.1/LOC110261468, intron 1 of 2)	LOC110261468
chr8	14316758	14317235	Distal Intergenic	LOC106504597
chr3	58444036	58444662	Intron (XM_021087291.1/REEP1, intron 1 of 6)	REEP1
chr15	120831019	120831448	Intron (NM_001243304.1/CYP27A1, intron 1 of 8)	CYP27A1
NW_018084979.1	1619743	1620313	Intron (XM_021081627.1/TRAF3, intron 10 of 11)	AMN
chr1	78569504	78570245	Intron (XR_300829.3/LOC102159376, intron 2 of 2)	LOC102159376
chr14	8051181	8051680	Distal Intergenic	STC1
chr2	30152775	30153452	Intron (XM_003122896.5/MPPED2, intron 4 of 6)	MPPED2
chr3	45392146	45392794	Intron (XM_021087045.1/ACOXL, intron 10 of 18)	ACOXL
chr1	177955406	177955653	Distal Intergenic	LOC100153763
chr7	463239	464042	Distal Intergenic	LOC110261699
chr13	50820364	50820736	Intron (XM_021069209.1/FRMD4B, intron 2 of 22)	FRMD4B
chr7	19686536	19686913	Intron (XM_021098402.1/RIPOR2, intron 2 of 22)	LOC106504346
chr6	109522044	109523192	Intron (XR_002345456.1/LOC102159243, intron 3 of 4)	LOC102159243
chr4	30176638	30177032	Intron (XM_021088688.1/ANGPT1, intron 8 of 9)	LOC110260240
chr6	35203290	35203778	Intron (XM_021094227.1/ZNF423, intron 5 of 7)	ZNF423
chr13	54674048	54675147	Intron (XM_013980617.2/PDZRN3, intron 3 of 7)	PDZRN3
chr1	30817740	30818149	Distal Intergenic	LOC102166614
chr4	26949914	26950477	Distal Intergenic	LOC110260451
chr15	1225717	1226154	Distal Intergenic	NMI
chr5	35276902	35277374	Intron (XM_021091997.1/TSPAN8, intron 5 of 18)	TSPAN8
chr13	180567061	180567417	Distal Intergenic	USP25
chr3	57408309	57408858	Intron (XR_001306050.2/LOC102164763, intron 4 of 4)	EIF2AK3
chr9	103051384	103051924	Intron (XM_013979811.2/FBXL13, intron 12 of 20)	LRRC17
chr10	58956345	58956820	Distal Intergenic	LOC110255710
chr16	61312898	61313663	Distal Intergenic	GABRG2
chr13	96446460	96446843	Distal Intergenic	LOC100627451
chr5	57531549	57532144	Distal Intergenic	LOC106510355
chr17	51455815	51456753	Intron (XM_021077956.1/SLC9A8, intron 10 of 15)	IL29
chr9	75247375	75247898	3' UTR	PDK4
chr7	98561403	98561810	Intron (NA/LOC110261758, intron 1 of 2)	LOC110261758
chr13	53366876	53367550	Distal Intergenic	PROK2
chr7	60429448	60429818	Distal Intergenic	LOC110261714
chr9	49496416	49496919	Intron (XM_021063017.1/LOC102164776, intron 1 of 4)	LOC102164776
chr12	25446519	25446817	Promoter (2-3kb)	PHOSPHO1
chr16	19032486	19033238	Intron (XR_002339798.1/LOC102162488, intron 2 of 3)	NPR3
chr6	115461721	115462158	Distal Intergenic	TTR
chr17	11538908	11539385	Intron (XM_021078067.1/SLC20A2, intron 2 of 11)	SLC20A2
chr6	8967321	8967549	Intron (XM_021097058.1/WWOX, intron 4 of 4)	LOC110261263
chr13	132502146	132502565	Distal Intergenic	PPP1R2
chr14	115285500	115285781	Distal Intergenic	CFAP58
chrX	8250691	8250900	Intron (XM_021080043.1/ARHGAP6, intron 1 of 12)	ARHGAP6
chr7	8240205	8240655	Distal Intergenic	ADTRP
chr1	55254900	55255408	Intron (XR_300753.3/LOC102160378, intron 1 of 4)	LOC102160378
chr2	144738608	144739177	Intron (XM_013987610.2/ARHGAP26, intron 20 of 21)	LOC102160841
chr13	11136772	11137633	Intron (XM_013981419.2/THRB, intron 2 of 8)	THRB
chr1	104977053	104977682	Intron (XM_021093448.1/TCF4, intron 2 of 19)	TCF4
chr2	115914461	115915130	Intron (XM_021084617.1/CAMK4, intron 2 of 14)	CAMK4
chr11	22370776	22371832	Distal Intergenic	LOC110255767
chr4	54981794	54982329	Distal Intergenic	IMPA1
chr8	71758355	71758881	Promoter (<=1kb)	ART3
chr12	10556796	10557238	Distal Intergenic	KCNJ16
chr13	14013999	14014324	Promoter (<=1kb)	SLC4A7
chr13	4085501	4086089	Intron (XM_021069677.1/PLCL2, intron 2 of 6)	PLCL2
chr8	75597109	75598074	Intron (XM_021101486.1/TMEM131L, intron 3 of 34)	LOC102159783
chr1	110895280	110895877	Intron (XM_021073474.1/RORA, intron 1 of 10)	LOC100151775
chr2	13125058	13125678	Promoter (<=1kb)	LOC100514032
chr6	77438486	77439542	Intron (XM_021095461.1/IFFO2, intron 1 of 8)	LOC110261105
chr16	3673685	3674332	Distal Intergenic	TRIO
chr16	65761034	65761712	Intron (XM_013984891.2/ADAM19, intron 5 of 22)	ADAM19
chr1	73670562	73671540	Intron (XM_003121331.6/SOBP, intron 5 of 6)	LOC110260430
chr1	147557676	147558218	Distal Intergenic	GALR1
chr13	110673747	110674041	Intron (XM_021069801.1/FNDC3B, intron 2 of 25)	FNDC3B
chr10	47706277	47706794	Intron (XM_021064221.1/FRMD4A, intron 2 of 23)	FRMD4A
chr13	13190777	13191145	Distal Intergenic	LOC106505556
chr9	136665921	136666351	Intron (XM_021101962.1/GRB10, intron 2 of 13)	GRB10
chr9	106662151	106662428	Distal Intergenic	LOC102163285
chr1	236137119	236138032	Exon (XM_021065583.1/UNC13B, exon 21 of 39)	LOC100156421
chr15	13494161	13494726	Distal Intergenic	LOC106506183
chr3	106069258	106069754	Intron (XM_003125249.5/FAM98A, intron 3 of 7)	FAM98A
chr11	66809398	66809786	Intron (XR_001299652.2/LOC106505333, intron 2 of 2)	LOC106505333
chr12	13205552	13206355	Intron (XM_021066740.1/PRKCA, intron 8 of 18)	CACNG5
chr7	88392168	88392959	Distal Intergenic	LOC110261687
chr6	95511006	95511311	Promoter (1-2kb)	HPCAL4
chr3	32013688	32014430	Intron (XM_021086622.1/CLEC16A, intron 18 of 22)	LOC110260110
chr4	16354500	16355135	Promoter (2-3kb)	LOC102162152
chr1	6233329	6234017	Intron (NM_001044603.2/PRKN, intron 5 of 10)	LOC110256593
chr14	75746501	75746848	3' UTR	OIT3
chr13	126788309	126788956	Exon (XM_013982282.2/TPRG1, exon 5 of 7)	TPRG1
chr10	2044959	2045447	Distal Intergenic	LOC102158399
chr12	20682061	20683002	Distal Intergenic	ZNF385C
chr2	32518230	32518580	Distal Intergenic	BDNF
chr8	41155286	41155807	Distal Intergenic	LOC106504645
chr9	45732732	45733527	Promoter (1-2kb)	LOC110255438
chr4	122842818	122843449	Distal Intergenic	F3
chr6	148331796	148332856	Intron (XM_021097765.1/ROR1, intron 8 of 9)	UBE2U
chr1	234958511	234958987	Distal Intergenic	LOC102164346
chr7	120863881	120864662	Intron (XM_021099696.1/EML1, intron 12 of 23)	EVL
chr5	101242708	101243137	Intron (XM_021092810.1/OTOGL, intron 2 of 55)	OTOGL
chr1	262415513	262416233	3' UTR	LOC106507054
chr16	5804557	5805366	Intron (XM_003483804.4/RETREG1, intron 3 of 8)	RETREG1
chr1	225899166	225899420	Intron (XM_021064884.1/TMC1, intron 2 of 23)	TMC1
chr2	49226378	49226654	Distal Intergenic	ADM
chr4	20622643	20623212	Distal Intergenic	EXT1
chr3	12583709	12584015	Intron (XR_002342333.1/LOC102157493, intron 1 of 3)	LOC102157493
chr6	92970620	92971273	Intron (XM_021095962.1/GRIK3, intron 2 of 15)	MIR9842
chr7	98217044	98217351	Intron (XM_021099531.1/EIF2B2, intron 7 of 7)	EIF2B2
chr1	239524941	239525325	Intron (XM_021066300.1/NCBP1, intron 17 of 22)	TSTD2
chr6	26989762	26990762	Distal Intergenic	LOC102162742
chr9	74873608	74874258	Intron (XM_021063370.1/PPP1R9A, intron 8 of 21)	PON1
chr4	101642598	101643263	Intron (XM_013988107.2/HAO2, intron 3 of 10)	HAO2
chr8	120306690	120307520	Distal Intergenic	DDIT4L
chr2	29638192	29638840	Intron (XM_021085294.1/LOC100517025, intron 21 of 22)	LOC102163715
chr12	11064664	11065041	Intron (XM_021068102.1/ABCA5, intron 3 of 40)	ABCA5
chr3	58956621	58957383	Distal Intergenic	ATOH8
chr9	139318202	139318876	Intron (NM_214007.1/EGFR, intron 1 of 27)	EGFR
chr4	15397984	15398307	Promoter (1-2kb)	LOC106509974
chr1	24575865	24576352	Distal Intergenic	LOC110259987
chr3	58717687	58718112	Intron (XM_005662406.3/POLR1A, intron 14 of 33)	LOC110259988
chr18	13000181	13000502	Distal Intergenic	LOC106506762
chr3	124060249	124061176	Distal Intergenic	LOC102166974
chr5	14273653	14274949	Distal Intergenic	LOC110260653
chr14	10155135	10155557	Distal Intergenic	PPP2R2A
chr1	235811388	235811689	Distal Intergenic	LOC100525024
chr18	50423336	50423915	Intron (XM_021079069.1/CCM2, intron 1 of 9)	CCM2
chr6	103177180	103178268	Intron (XM_021097724.1/DLGAP1, intron 10 of 12)	TGIF1
chr1	130962534	130963195	Promoter (<=1kb)	DISP2
chr4	114371207	114371538	Distal Intergenic	LOC100620733
chr1	9828908	9829423	Intron (XM_021071884.1/ARID1B, intron 10 of 20)	LOC110259919
chr8	138371044	138371341	Intron (XR_002346481.1/LOC102167132, intron 1 of 4)	NAA11
chr6	11298241	11298930	Distal Intergenic	CNTNAP4
chr10	27264375	27264908	Intron (XR_002336293.1/C10H9orf3, intron 5 of 18)	LOC102158497
chr8	77251003	77251770	Intron (XM_013989323.2/GATB, intron 2 of 13)	GATB
chr8	14912675	14912957	Intron (XM_021101059.1/SLIT2, intron 4 of 38)	LOC110262064
chr9	53235862	53236929	Distal Intergenic	CDON
chr1	52059407	52059938	Intron (XM_021073077.1/RIMS1, intron 6 of 29)	RIMS1
chr4	62521338	62522857	Distal Intergenic	RDH10
chr4	99519258	99520087	Exon (XM_003481472.4/RNF115, exon 3 of 9)	POLR3C
chr4	85560608	85561134	Intron (XM_013988077.2/LMX1A, intron 5 of 8)	LMX1A
chr2	135394804	135395238	Promoter (2-3kb)	LOC110259479
chr15	123176158	123176526	Distal Intergenic	EPHA4
chr6	89605313	89605880	Intron (XM_013999143.2/PHC2, intron 5 of 12)	PHC2
chr3	15169177	15169931	Intron (XM_021086349.1/GALNT17, intron 1 of 11)	GALNT17
chr13	206508184	206508654	Distal Intergenic	SIK1
chr1	236176484	236177257	Intron (XM_005660209.2/LOC100156421, intron 2 of 28)	LOC100156421
chr14	133732646	133733301	Distal Intergenic	LOC102167106
chr13	45635920	45636206	Intron (XM_003132297.4/PRICKLE2, intron 7 of 7)	LOC110256261
chr14	45339775	45340414	Intron (XM_021074051.1/TTC28, intron 14 of 23)	LOC110256863
chr2	24187306	24188275	Promoter (<=1kb)	LOC110259278
chr13	134325536	134326609	Promoter (1-2kb)	RUBCN
chr2	129655965	129656663	Distal Intergenic	LOC110259133
chr2	30276311	30276639	Distal Intergenic	ARL14EP
chr17	50654477	50654988	Intron (XM_003483981.4/ARFGEF2, intron 3 of 38)	ARFGEF2
chr5	98246410	98246857	Distal Intergenic	LOC110260808
chr14	63182596	63182851	Intron (XM_001929282.5/CCDC6, intron 7 of 8)	MRLN
chr9	45018364	45019363	Intron (XM_021062901.1/DSCAML1, intron 3 of 33)	DSCAML1
chr9	125757883	125758434	Intron (XM_003482739.3/C9H1orf21, intron 3 of 5)	C9H1orf21
chr17	61944924	61945203	Promoter (2-3kb)	SLCO4A1
chr2	114979223	114980319	Intron (XR_002341848.1/LOC100626591, intron 1 of 5)	LOC100626591
chr9	129296406	129297126	Promoter (<=1kb)	SMYD2
chr6	89745362	89746439	Exon (XM_013988803.2/ZSCAN20, exon 5 of 8)	ZSCAN20
chr8	125223552	125224042	Intron (XM_021101750.1/PDLIM5, intron 2 of 15)	PDLIM5
chr5	77428937	77429517	Exon (XR_002344176.1/LOC106510390, exon 13 of 13)	SLC38A4
chr5	77576845	77577255	Distal Intergenic	LOC110260771
chr13	122236220	122236525	Intron (XM_013982255.2/CLCN2, intron 21 of 22)	FAM131A
chr2	88918204	88918723	Intron (XM_013994946.2/SERINC5, intron 1 of 11)	SERINC5
chr7	52032090	52032786	Intron (XM_001927296.5/HOMER2, intron 1 of 8)	HOMER2
chr13	50819056	50819474	Intron (XM_021069209.1/FRMD4B, intron 2 of 22)	FRMD4B
chr15	55342444	55342983	Distal Intergenic	DUSP4
chr3	37069253	37069460	Intron (XM_021088064.1/RBFOX1, intron 1 of 18)	LOC102164962
chr9	48402037	48402857	Promoter (2-3kb)	LOC106504896
chr12	51138915	51139238	Distal Intergenic	WSCD1
chr14	80020206	80020961	Intron (XM_021072172.1/KCNMA1, intron 1 of 27)	LOC110256684
chr1	16053797	16054107	Distal Intergenic	LOC100521998
chr12	3263991	3265037	Intron (NM_001145985.1/TIMP2, intron 1 of 4)	CEP295NL
chr13	189705652	189706311	Intron (XM_005670305.3/APP, intron 1 of 15)	LOC110256540
chr14	138077508	138078206	Distal Intergenic	LOC106506151
chr2	84464231	84464535	Intron (XM_021084454.1/COL4A3BP, intron 7 of 19)	COL4A3BP
chr13	179840563	179840955	Intron (XM_021070820.1/NRIP1, intron 1 of 1)	NRIP1
chr1	147654903	147655436	Intron (NM_001001546.2/MBP, intron 2 of 6)	MBP
chr10	4424168	4424515	Distal Intergenic	LOC110255625
chr5	33220584	33221325	Intron (XM_021091972.1/CPM, intron 2 of 8)	CPM
chr12	13428173	13428441	Intron (XM_003131272.5/CACNG4, intron 1 of 4)	CACNG1
chr6	112544258	112544697	Intron (XM_021096205.1/CDH2, intron 2 of 15)	LOC110261188
chr11	14478898	14480514	Intron (XR_002336534.1/LOC110255750, intron 1 of 2)	LOC110255750
chr9	123056658	123056928	Intron (XM_021102623.1/CACNA1E, intron 6 of 41)	CACNA1E
chr3	16829090	16829389	Exon (NM_001293144.1/PHKG1, exon 6 of 10)	PHKG1
chr9	48434815	48435220	Promoter (<=1kb)	SORL1
chr13	31916657	31918121	Promoter (<=1kb)	GPX1
chr4	33914311	33914708	Intron (NM_001129969.1/BAALC, intron 1 of 2)	BAALC
chr1	273594309	273594883	Distal Intergenic	LOC110256538
chr2	26467478	26468238	Intron (XM_005660986.2/ELF5, intron 2 of 6)	ELF5
chr13	9844082	9844484	Promoter (<=1kb)	LOC106505551
chr9	26507105	26507929	Distal Intergenic	IZUMO1R
chr13	65526327	65527016	Intron (XM_021071097.1/SRGAP3, intron 3 of 24)	RAD18
chr14	45181634	45182592	Distal Intergenic	MN1
chr16	24694053	24694618	Intron (XM_021076651.1/DAB2, intron 1 of 14)	LOC102163534
chr1	110328036	110328322	Distal Intergenic	LOC100520817
chr7	87995039	87995771	Intron (XM_021099912.1/AKAP13, intron 2 of 37)	AKAP13
chr15	30473399	30473834	Intron (XM_005671643.3/GLI2, intron 1 of 12)	GLI2
chr13	127975383	127975809	Promoter (2-3kb)	IL1RAP
chr18	39551304	39551909	Intron (XM_013990845.2/BMPER, intron 4 of 12)	BMPER
chr14	91571831	91572219	Distal Intergenic	CXCL12
chr5	95980042	95980337	Intron (NM_001001859.1/MGAT4C, intron 3 of 6)	NTS
chr3	111432232	111432753	Intron (XM_003125284.5/MRPL33, intron 3 of 3)	MRPL33
chr1	155008555	155009566	Promoter (<=1kb)	LOC106509055
chr1	5539715	5540254	Distal Intergenic	PACRG
chr6	4858754	4859442	Intron (NM_001109945.1/CDH13, intron 10 of 13)	LOC110261258
chr9	35622224	35622500	Intron (XM_003129821.5/GRIA4, intron 4 of 16)	GRIA4
chr3	49358222	49358915	Promoter (<=1kb)	LOC106509747
chr16	19660869	19661818	Intron (XM_021076980.1/ADAMTS12, intron 12 of 24)	LOC100738904
chr13	70236100	70236624	Distal Intergenic	SLC6A6
chr1	34161185	34161944	Intron (XM_021084463.1/LAMA2, intron 4 of 65)	LAMA2
chr6	150828271	150828791	Promoter (<=1kb)	LOC110261417
chr14	79545583	79546020	Intron (XM_021072165.1/KCNMA1, intron 13 of 30)	KCNMA1
chr1	34166327	34166760	Exon (XM_021084463.1/LAMA2, exon 4 of 66)	LAMA2
chr1	187650398	187651094	Distal Intergenic	LOC110262272
chr9	2324136	2324917	Intron (XM_013998937.2/SYT9, intron 2 of 6)	SYT9
chr9	38915038	38915694	Distal Intergenic	C9H11orf53
chr13	190594955	190595463	Distal Intergenic	LOC100523142
chr2	112476576	112477034	Distal Intergenic	LOC110259773
chr5	11588680	11589272	Distal Intergenic	LOC106510286
chr18	20143969	20144370	Promoter (2-3kb)	LOC110257533
chrX	7233718	7234078	Intron (XR_002340804.1/LOC110257807, intron 2 of 3)	LOC110257807
chr1	151476149	151476659	Distal Intergenic	LOC110257000
chr9	9037746	9038334	Intron (XM_005667124.3/CHRDL2, intron 2 of 10)	CHRDL2
chr11	27950538	27950965	Distal Intergenic	LOC110255777
chr3	1996487	1997449	Distal Intergenic	GNA12
chr4	82921240	82921937	Exon (XM_021089450.1/DCAF6, exon 20 of 23)	GPR161
chr9	20626440	20626775	Distal Intergenic	PRSS23
chr14	62725782	62726404	Intron (XM_005671010.3/FAM13C, intron 4 of 14)	FAM13C
chr9	96465151	96465548	Distal Intergenic	LOC110255495
chr1	249507142	249508109	Distal Intergenic	TRNAE-UUC-4
chr6	166630278	166630666	Intron (XM_021096782.1/C6H1orf228, intron 1 of 16)	C6H1orf228
chr1	241158310	241158878	Intron (XR_002336987.1/LOC106509214, intron 5 of 5)	SEC61B
chr3	110494364	110494705	Intron (XR_002342800.1/LOC106509865, intron 2 of 7)	LOC106509865
chr5	94537596	94538031	Distal Intergenic	LOC110260861
chr12	4888268	4889280	Promoter (<=1kb)	ST6GALNAC1
chr7	54743091	54743742	Intron (XM_001925989.7/ABHD2, intron 5 of 10)	RLBP1
chr3	109765297	109766161	Intron (XM_021087669.1/ALK, intron 3 of 28)	LOC100518068
chr6	153298460	153298670	Intron (XR_002345482.1/LOC102165506, intron 2 of 3)	LOC102165506
chr1	2315373	2316167	Intron (XM_021086109.1/RPS6KA2, intron 3 of 23)	RPS6KA2
chr5	12215652	12216008	Intron (XM_021091549.1/SYN3, intron 7 of 14)	TIMP3
chr4	80650489	80651439	Distal Intergenic	GORAB
chr2	113184022	113184465	Intron (XM_003123817.6/FBXL17, intron 7 of 9)	FBXL17
chr5	101241425	101242525	5' UTR	OTOGL
chr14	25817469	25817748	Intron (XM_021072330.1/TMEM132D, intron 5 of 8)	GLT1D1
chr13	1960764	1961508	Intron (XM_021071331.1/COL6A6, intron 1 of 38)	LOC100739656
chr13	106809476	106809966	Distal Intergenic	LOC106505735
chr17	55549931	55550255	Intron (XR_002339880.1/LOC110257366, intron 1 of 2)	LOC110257366
chr1	73716313	73716646	Intron (XM_003121331.6/SOBP, intron 6 of 6)	LOC102159995
chr2	143173913	143174295	Intron (XM_021077844.1/DIAPH1, intron 19 of 27)	DIAPH1
chr6	100202549	100203197	Promoter (<=1kb)	LOC106507633
chr13	115668566	115669176	Intron (XR_002338112.1/LOC106505748, intron 1 of 7)	LOC110256521
chr5	57517783	57518362	Promoter (<=1kb)	LOC106510355
chr10	62706567	62707761	Distal Intergenic	LOC110255714
chr17	44317933	44318379	Distal Intergenic	LOC110257407
chr2	91996682	91997190	Intron (XR_002341804.1/LOC102165705, intron 3 of 3)	HAPLN1
chr14	46153504	46154072	Intron (XM_021073755.1/ZNRF3, intron 1 of 8)	ZNRF3
chr9	96750525	96751428	Intron (XM_013979781.2/SEMA3E, intron 1 of 17)	SEMA3E
chr1	168860060	168861358	Intron (XM_021073924.1/THSD4, intron 4 of 17)	THSD4
chr14	43890685	43891318	Intron (XM_013983000.2/SEZ6L, intron 1 of 17)	SEZ6L
chr7	39007514	39008650	Distal Intergenic	C7H6orf223
chr13	66609039	66609702	Intron (XM_021069328.1/ATP2B2, intron 3 of 22)	MIR885
chr13	54861213	54861714	Intron (XM_021069221.1/PDZRN3, intron 3 of 9)	PDZRN3
chr1	137284765	137285465	Intron (XM_021098324.1/FAM169B, intron 1 of 8)	FAM169B
chr15	132856744	132857108	Intron (XM_021074517.1/DIS3L2, intron 14 of 21)	LOC100521229
chr9	14112930	14113435	Distal Intergenic	LOC110262211
chr7	114201242	114201556	Intron (XM_001927082.7/LGMN, intron 1 of 13)	LGMN
chr5	69926311	69927320	Intron (XM_021092510.1/MICAL3, intron 24 of 38)	BID
chr4	15387865	15388141	Distal Intergenic	LOC106509974
chr8	38220153	38221051	Distal Intergenic	SLAIN2
chr16	3795410	3795929	Intron (XM_021077143.1/TRIO, intron 17 of 47)	TRIO
chr14	121224097	121224413	Intron (XM_021073215.1/RBM20, intron 10 of 19)	PDCD4
chrX	32920168	32920503	Distal Intergenic	LOC110257725
chr1	36420026	36420633	Intron (XM_021088572.1/CENPW, intron 3 of 3)	LOC100514501
chr4	101854525	101855025	Intron (NM_001315752.1/WARS2, intron 2 of 5)	TBX15
chr2	102419243	102419740	Distal Intergenic	GLRX
chr13	6997118	6997701	Intron (XM_021071366.1/KAT2B, intron 2 of 18)	KAT2B
chr15	1811702	1811985	Distal Intergenic	RND3
NW_018084968.1	675738	676367	Intron (XM_021081478.1/LARGE1, intron 1 of 14)	LOC110258316
chr13	72556733	72557299	Exon (XM_013982013.2/MGLL, exon 5 of 7)	ABTB1
chr14	75948161	75948385	Promoter (2-3kb)	NUDT13
chr1	181925267	181925663	Distal Intergenic	PTGDR
chr1	271585803	271586379	Intron (XM_005654593.3/RAPGEF1, intron 1 of 25)	RAPGEF1
chr14	99211303	99211714	Intron (XM_021071762.1/SGMS1, intron 1 of 5)	SGMS1
chr6	67629415	67630379	Promoter (<=1kb)	CAMTA1
chr2	112841206	112841720	Distal Intergenic	EFNA5
chr13	16340268	16340829	Intron (XM_021069971.1/RBMS3, intron 12 of 16)	LOC110256378
chr3	72271614	72271909	3' UTR	C3H2orf42
chr2	88864082	88864439	Intron (XM_013994946.2/SERINC5, intron 7 of 11)	LOC110259409
chr4	42939861	42940195	Distal Intergenic	RBM12B
chr4	88741294	88742016	Intron (XM_021089514.1/ATF6, intron 9 of 15)	LOC100154887
chr14	124010448	124010773	Promoter (2-3kb)	NRAP
chr9	96703346	96704090	Intron (XM_013979781.2/SEMA3E, intron 1 of 17)	SEMA3E
chr18	11787901	11788577	Intron (XM_021079004.1/DGKI, intron 1 of 34)	DGKI
chr1	78823781	78824279	Distal Intergenic	LOC102159376
chr12	79558	80120	Promoter (1-2kb)	LOC110255247
chr7	31961061	31961667	Intron (XM_021098638.1/BRPF3, intron 11 of 12)	PNPLA1
chr4	18337603	18338366	Intron (XM_021088981.1/SNTB1, intron 2 of 7)	SNTB1
chr1	237398	237967	Distal Intergenic	LOC110259813
chr14	99218403	99219062	Promoter (1-2kb)	SGMS1
chr7	13613964	13615162	Intron (XM_021100230.1/KIF13A, intron 3 of 38)	LOC102166051
chr2	71910573	71910899	Intron (XM_021083940.1/INSR, intron 12 of 21)	LOC100522980
chr16	37353346	37353671	Distal Intergenic	GAPT
chr7	22710184	22710606	Intron (XM_021098154.1/TRIM40, intron 2 of 5)	TRIM40
chr4	65535433	65536002	Intron (XM_005663031.3/SLCO5A1, intron 5 of 10)	SLCO5A1
chr18	15500000	15500941	Intron (XM_021078821.1/EXOC4, intron 10 of 17)	LOC100524776
chr13	8284888	8285452	Intron (XM_021069747.1/ZNF385D, intron 4 of 7)	ZNF385D
chr13	46058842	46059592	Intron (XM_013981851.2/ADAMTS9, intron 31 of 39)	LOC102162007
chr2	73804208	73804710	Intron (XM_021084036.1/KDM4B, intron 3 of 18)	KDM4B
chr9	102353956	102354431	5' UTR	LOC110255565
chr2	30172700	30173558	Intron (XM_003122896.5/MPPED2, intron 4 of 6)	MPPED2
chr1	111314887	111315266	Intron (XM_021073474.1/RORA, intron 2 of 10)	RORA
chr5	91089068	91089980	Intron (XR_002344337.1/LOC102159120, intron 6 of 8)	LOC102159120
chr12	8941044	8941436	Distal Intergenic	LOC102165790
chr3	110262584	110263313	Intron (XM_021087671.1/TOGARAM2, intron 8 of 22)	TOGARAM2
chr7	39776370	39776713	Intron (XM_021099857.1/SUPT3H, intron 11 of 11)	LOC110261682
chr9	60306045	60307303	Distal Intergenic	SPATA19
chr8	136578414	136579040	Intron (XM_021100308.1/RASGEF1B, intron 11 of 17)	RASGEF1B
chr17	50637628	50638249	Intron (XM_003483981.4/ARFGEF2, intron 1 of 38)	ARFGEF2
chr3	56171295	56172033	Promoter (<=1kb)	VWA3B
chr6	35045994	35046826	Intron (XM_021094227.1/ZNF423, intron 2 of 7)	LOC110260968
chr13	43142683	43143200	Intron (XM_021070771.1/PTPRG, intron 1 of 29)	PTPRG
chr17	55488652	55489200	Exon (NM_001123107.1/DOK5, exon 3 of 8)	LOC110257366
chr6	83478610	83479109	3' UTR	SLC30A2
chr11	48377961	48378451	Intron (XR_002336695.1/LOC110255828, intron 4 of 5)	LOC110255829
chrX	92742	93588	Distal Intergenic	LOC100624032
chr15	26219494	26219896	Distal Intergenic	LOC100622176
chr2	141966355	141966847	Promoter (2-3kb)	CYSTM1
chr17	47588357	47588906	Distal Intergenic	LOC100512873
chr12	34794653	34795136	Distal Intergenic	C12H17orf47
chr6	74432275	74432608	Promoter (1-2kb)	TMEM51
chr14	1644237	1644688	Distal Intergenic	LOC110256643
chr1	230464539	230465055	Intron (XM_005654507.3/GNA14, intron 2 of 7)	GNA14
chr5	65426269	65426730	Distal Intergenic	KCNA5
chr4	12319599	12320187	Intron (XR_002343094.1/LOC106509952, intron 2 of 5)	LOC106509952
chr4	79907923	79908698	Intron (XM_021090637.1/SPIDR, intron 11 of 19)	LOC110260429
chr16	45953770	45954203	Distal Intergenic	LOC106506519
chr1	58975766	58976298	Distal Intergenic	LOC106508895
chr12	5965886	5966432	Intron (NM_001137628.1/GRB2, intron 2 of 5)	GRB2
chr13	88739594	88740180	Distal Intergenic	AGTR1
chr2	37788137	37788889	Distal Intergenic	LOC110259290
chr5	32213768	32214058	Distal Intergenic	LOC110260700
chr6	7494579	7494813	Intron (XM_021097053.1/CDYL2, intron 1 of 6)	LOC110261264
chr2	144851585	144852149	Intron (XM_021080403.1/NR3C1, intron 3 of 8)	LOC110259145
chr5	28697572	28697898	Intron (XM_021091942.1/XPOT, intron 1 of 28)	C5H12orf66
chr7	54672283	54672678	Intron (XM_001925989.7/ABHD2, intron 1 of 10)	ABHD2
chr5	46370762	46371661	Intron (XM_021092159.1/ARNTL2, intron 13 of 14)	ARNTL2
chr6	3165539	3167041	5' UTR	C6H16orf74
chr12	55167330	55168004	Promoter (<=1kb)	LOC110255887
chr16	19738935	19739591	Intron (XM_021076980.1/ADAMTS12, intron 3 of 24)	ADAMTS12
chr6	3319927	3320577	Intron (XM_021093713.1/GSE1, intron 1 of 15)	GSE1
chr14	123945914	123946540	Exon (XM_021072198.1/NRAP, exon 32 of 40)	HABP2
chr7	76416348	76417378	Promoter (2-3kb)	ABHD4
chr17	51441627	51442568	Intron (XM_021077956.1/SLC9A8, intron 7 of 15)	SLC9A8
chr14	43872366	43873012	Intron (XM_013983000.2/SEZ6L, intron 1 of 17)	SEZ6L
chr6	85987526	85988290	Exon (XM_021095691.1/EPB41, exon 16 of 22)	LOC100623726
chr8	70693741	70694219	Promoter (<=1kb)	BTC
chr4	43254328	43254658	Exon (XR_302908.3/LOC102158348, exon 3 of 3)	LOC106510026
chr9	90698469	90698937	Intron (XM_021063430.1/DNAH11, intron 65 of 81)	DNAH11
chr14	98921162	98921737	Intron (XM_021072458.1/A1CF, intron 1 of 12)	A1CF
chr14	4186234	4186837	Distal Intergenic	LOC110256687
chr3	53994237	53994589	Distal Intergenic	LONRF2
chr2	46109444	46110069	Distal Intergenic	LOC110259566
chr10	56757522	56757812	Distal Intergenic	LOC110255705
chr17	49739652	49739967	Intron (XM_021077818.1/SULF2, intron 3 of 19)	SULF2
chr10	20976315	20976613	Intron (XM_005667989.3/NEK7, intron 1 of 9)	NEK7
chr1	119148786	119149504	Promoter (<=1kb)	ARPP19
chr13	127260104	127261503	Intron (XM_021070042.1/TP63, intron 4 of 14)	TP63
chr8	101926708	101927597	Intron (XM_021101618.1/KIAA1109, intron 2 of 87)	KIAA1109
chr2	128689351	128689791	Intron (XR_002342077.1/LOC102158243, intron 7 of 9)	LOC102158429
chr6	146468657	146469092	Intron (XM_021093172.1/PDE4B, intron 1 of 14)	PDE4B
chr6	69932138	69932397	Promoter (2-3kb)	SLC25A33
chr13	161314348	161314963	Distal Intergenic	LOC110256349
chr2	120915116	120915486	Downstream (<=300bp)	LOC110259775
chr1	32670648	32671626	Intron (XM_003121205.3/SMLR1, intron 1 of 3)	SMLR1
chr2	48604686	48605200	Distal Intergenic	ZBED5
chr6	129826344	129826900	Intron (XM_021096373.1/TTLL7, intron 18 of 20)	TTLL7
chr3	103712809	103713336	Intron (XM_021087638.1/CRIM1, intron 4 of 15)	CRIM1
chr10	2901513	2901904	Distal Intergenic	LOC110255734
chr1	26567723	26568263	Distal Intergenic	LOC100621792
chr7	111788482	111789487	Intron (XM_005666389.3/TDP1, intron 6 of 16)	LOC102165263
chr6	153547075	153547737	Distal Intergenic	JUN
chr1	72011394	72011946	Intron (XM_021083601.1/PREP, intron 1 of 16)	PREP
chr12	10258503	10259038	Distal Intergenic	KCNJ2
chr4	12835017	12835614	Distal Intergenic	LOC106509954
chr9	532408	533054	Intron (XM_013979076.2/AKIP1, intron 5 of 5)	LOC110255347
chr14	129247308	129247943	Intron (XM_001928584.6/GRK5, intron 2 of 15)	GRK5
chr3	85245809	85246251	Intron (XR_002342946.1/CCDC85A, intron 13 of 17)	CCDC85A
chr12	86987	87979	Intron (XR_002336878.1/LOC110255247, intron 1 of 4)	LOC110255247
chr3	73205847	73206393	Intron (XM_003125066.6/ANTXR1, intron 17 of 17)	LOC110259993
chr14	46789657	46790210	Distal Intergenic	UQCR10
chr5	33837532	33838039	Intron (XM_021091057.1/FRS2, intron 4 of 8)	LOC110260833
chr13	71817858	71818139	Intron (XM_021069435.1/RAB7A, intron 1 of 6)	RAB7A
chr7	36646769	36647347	Distal Intergenic	LOC106504408
chrX	111795934	111796301	Distal Intergenic	CD40LG
chr12	31891060	31891800	Distal Intergenic	LOC110256030
chr6	1598670	1599429	Distal Intergenic	LOC110260891
chr3	98090606	98091527	Intron (XM_005662588.3/EML4, intron 2 of 22)	EML4
chr10	32216520	32216739	Intron (XM_003130672.6/CNTFR, intron 1 of 9)	CNTFR
chr3	40022830	40023326	Distal Intergenic	MSRB1
chr9	43218156	43218975	Distal Intergenic	LOC106504883
chr3	120941764	120942679	Distal Intergenic	FAM49A
chr9	49292487	49292844	Intron (XM_021063018.1/LOC102164776, intron 1 of 4)	LOC102164776
chr13	145912811	145913477	Intron (XM_021070344.1/CCDC191, intron 7 of 12)	CCDC191
chr7	7486741	7487202	Intron (XM_021100170.1/LOC100517166, intron 5 of 6)	LOC100517166
chr3	29086241	29086810	Intron (XM_021086578.1/MKL2, intron 1 of 14)	MKL2
chr3	33234268	33234907	Distal Intergenic	LOC102160708
chr13	12618011	12618334	Exon (XM_013981422.2/NGLY1, exon 11 of 12)	TOP2B
chr15	81672203	81673066	Distal Intergenic	LOC110257190
chr13	76224655	76225213	Intron (XM_021069481.1/EPHB1, intron 5 of 15)	EPHB1
chr6	152005738	152006120	Distal Intergenic	C6H1orf87
chr6	34950844	34951435	Promoter (1-2kb)	ZNF423
chr14	45040922	45041971	Distal Intergenic	LOC110256761
chr1	6984392	6984812	Intron (XM_021086232.1/MAP3K4, intron 1 of 26)	MAP3K4
chr16	38129375	38129908	Promoter (1-2kb)	LOC110257276
chr1	253629747	253630046	Intron (XR_002337314.1/LOC110256075, intron 1 of 2)	LOC110256075
chr11	11692319	11692891	Intron (XM_021065194.1/NBEA, intron 50 of 59)	MAB21L1
chrX	113576226	113576589	Intron (XM_021080533.1/FGF13, intron 3 of 6)	FGF13
chr16	4853903	4854215	Intron (XM_003133850.6/FBXL7, intron 1 of 3)	FBXL7
chr10	57238393	57238611	Intron (XM_021064231.1/PARD3, intron 7 of 25)	LOC110255706
chr7	53904748	53905494	Intron (XR_001305738.2/LOC102164647, intron 2 of 3)	CFAP100
chr3	126704120	126704778	Distal Intergenic	YWHAQ
chr4	86747800	86748266	Distal Intergenic	LOC106507442
chr4	30678690	30679033	Promoter (1-2kb)	LOC110260242
chr2	18151899	18152254	Intron (XM_021083158.1/EXT2, intron 10 of 17)	ALX4
chr1	158363219	158363728	Intron (XM_021099599.1/BCL2, intron 1 of 1)	BCL2
chr10	24471311	24471708	Intron (XM_021064552.1/PPP1R12B, intron 1 of 12)	PPP1R12B
chr10	10790819	10791504	Intron (XR_002336203.1/LOC110255633, intron 2 of 3)	LOC110255634
chr10	62704307	62704702	Distal Intergenic	LOC110255714
chr7	111107478	111107962	Intron (XM_021098355.1/FOXN3, intron 4 of 6)	LOC106504530
chr13	201019174	201019532	Intron (XM_005670334.3/DYRK1A, intron 1 of 11)	DYRK1A
chr5	50471383	50472537	Intron (XR_002344078.1/LOC110260723, intron 3 of 3)	LOC110260723
chr9	64418106	64418354	Exon (XM_021063194.1/ATP2B4, exon 15 of 21)	LAX1
chr1	203393425	203394203	Intron (XM_001926911.5/ACER2, intron 4 of 6)	ACER2
chr3	5382476	5383735	Intron (XM_021086090.1/LMTK2, intron 7 of 13)	BHLHA15
chr2	32910988	32912067	Intron (XM_021083233.1/LGR4, intron 1 of 17)	LGR4
chr1	147575045	147575199	Distal Intergenic	MBP
chr14	109426833	109427526	Distal Intergenic	LOC106506104
chr16	66781152	66781632	Intron (XM_021076526.1/SGCD, intron 3 of 8)	LOC110257243
chr15	71544518	71545646	Distal Intergenic	COBLL1
chr14	61192460	61194838	Distal Intergenic	RET
chr13	2578466	2578819	Intron (XM_003132063.5/SH3BP5, intron 2 of 8)	SH3BP5
chr10	61808774	61809752	Distal Intergenic	LOC110255605
chr9	8374990	8376190	Promoter (<=1kb)	LOC110255396
chr7	67247797	67248039	Intron (XM_021099861.1/AKAP6, intron 3 of 14)	AKAP6
chr14	1082288	1082602	Distal Intergenic	SEMA4D
chr11	64325074	64325696	Distal Intergenic	ABCC4
chr6	60474745	60475374	Promoter (<=1kb)	LOC110261075
chr9	75249506	75249729	Intron (XM_021102411.1/ASB4, intron 3 of 3)	PDK4
chr4	38381454	38382187	Intron (XR_002343193.1/LOC106508344, intron 1 of 2)	LOC102163156
chr11	57135669	57136197	Distal Intergenic	LOC110255770
chr14	107091490	107092188	Intron (XM_021074175.1/SORBS1, intron 1 of 23)	SORBS1
chr6	108288195	108288997	Intron (XR_002345438.1/TMEM241, intron 5 of 15)	TMEM241
chr10	1622574	1622961	Intron (XM_021065088.1/LOC102158399, intron 3 of 4)	LOC102158399
chr3	14486825	14487630	Intron (NM_001246269.1/AUTS2, intron 5 of 19)	LOC102158711
chr9	130744097	130744694	Distal Intergenic	FAM71A
chr15	75044560	75045110	Intron (XM_021075470.1/CERS6, intron 3 of 9)	CERS6
chr2	101437452	101438300	Intron (XM_021084542.1/MCTP1, intron 19 of 22)	LOC110259425
chr4	85346075	85346497	Intron (XM_021088737.1/RXRG, intron 7 of 10)	MIR9849
chr6	76185924	76186444	Intron (XM_021095432.1/ARHGEF10L, intron 23 of 29)	ARHGEF10L
chr16	48521472	48522091	Exon (XM_021076729.1/MRPS27, exon 9 of 13)	LOC110257304
chr3	95055120	95055758	Intron (XR_002342735.1/SRBD1, intron 16 of 20)	LOC106509837
chr13	13939540	13940254	Exon (XM_021071462.1/SLC4A7, exon 25 of 26)	NEK10
chr3	96391632	96392245	Distal Intergenic	PPM1B
chr4	74467920	74468376	Distal Intergenic	UBXN2B
chr4	121158171	121159947	Distal Intergenic	PTBP2
chr1	202889887	202890305	Distal Intergenic	TRNAD-GUC-2
chr1	252516055	252516761	Intron (XM_021085151.1/C1H9orf84, intron 14 of 25)	C1H9orf84
chr14	130013089	130013692	Distal Intergenic	LOC110256781
chr7	30863220	30863652	Intron (XM_021098223.1/ANKS1A, intron 1 of 23)	ANKS1A
chr10	50846444	50846971	Intron (XM_021064229.1/KIAA1217, intron 3 of 21)	LOC110255589
chr3	30741928	30743301	Intron (XM_021088059.1/SNX29, intron 13 of 15)	LOC110260089
chr4	39288163	39288647	Distal Intergenic	LOC110260478
chr7	9911100	9911577	Intron (XR_002346309.1/LOC110261777, intron 2 of 2)	LOC110261777
chr8	72176428	72177016	Intron (XM_003482418.4/SHROOM3, intron 2 of 15)	LOC110262129
chr12	45163560	45163895	Intron (XM_021067491.1/PHF12, intron 2 of 14)	PHF12
chr15	50435847	50436384	Intron (XM_021076124.1/UNC5D, intron 3 of 17)	LOC110257163
chr1	133352792	133353856	Intron (XM_021084931.1/TMCO5A, intron 3 of 13)	TMCO5A
chr11	1771613	1772244	Intron (XR_002336604.1/LOC110255791, intron 1 of 2)	LOC110255791
chr6	159539245	159539571	Distal Intergenic	SELRC1
chr13	180513106	180514012	Distal Intergenic	LOC110256265
chr5	2679026	2680019	Intron (XM_021091361.1/TBC1D22A, intron 8 of 13)	LOC106509266
chr1	75232713	75232920	Intron (XR_002343788.1/C1H6orf183, intron 3 of 47)	C1H6orf183
chr12	13813093	13813578	Promoter (<=1kb)	PITPNC1
chr4	47201475	47202017	Distal Intergenic	LOC110260264
chr1	92437691	92438032	Distal Intergenic	EEF1A1
chr2	106243800	106244119	Promoter (2-3kb)	LOC110259428
chr13	200182919	200183415	Intron (XM_021068341.1/CLDN14, intron 1 of 2)	CLDN14
chr10	8495499	8496602	Distal Intergenic	LOC106504448
chr7	116801269	116801586	Distal Intergenic	GLRX5
chr4	60907935	60908367	Distal Intergenic	CRISPLD1
chr7	85234277	85234971	Distal Intergenic	LOC100627536
chr13	71796915	71798138	Promoter (1-2kb)	RAB7A
chr1	111349932	111350451	Intron (XM_021073474.1/RORA, intron 2 of 10)	RORA
chr7	584796	585336	Exon (XR_002346220.1/LOC102157853, exon 3 of 3)	LOC102157853
chr18	41494005	41494564	3' UTR	PPP1R17
chr17	58609115	58609424	Promoter (2-3kb)	LOC110257417
chr17	50644770	50645645	Intron (XM_003483981.4/ARFGEF2, intron 1 of 38)	ARFGEF2
chr1	184540251	184540697	Intron (XM_003121820.4/DLGAP5, intron 2 of 18)	DLGAP5
chr2	9062929	9063204	Promoter (<=1kb)	LOC110259246
chr8	12660359	12660890	Intron (XM_005674541.3/FAM184B, intron 8 of 17)	MED28
chr9	10738440	10738920	Distal Intergenic	LRRC32
chr1	239390475	239390901	Promoter (<=1kb)	TMOD1
chr6	111757593	111757989	Intron (XM_021096200.1/CHST9, intron 2 of 6)	CHST9
chr9	47770995	47771738	Intron (XM_021062992.1/GRIK4, intron 1 of 18)	GRIK4
chr5	93658351	93659265	Distal Intergenic	LOC100523905
chr8	13463151	13463542	Intron (XR_001298202.2/LOC106504595, intron 5 of 5)	LOC110262062
chr6	15906867	15907111	Intron (XM_021097088.1/ZFHX3, intron 1 of 9)	ZFHX3
chr8	138370233	138370835	Intron (XR_002346481.1/LOC102167132, intron 1 of 4)	NAA11
chr14	135365278	135366138	Intron (XM_021072593.1/ADAM12, intron 14 of 22)	ADAM12
chr3	106190228	106190848	Intron (XM_021087648.1/RASGRP3, intron 1 of 18)	RASGRP3
chr6	77479925	77480743	Distal Intergenic	IFFO2
chr7	17764031	17764483	Intron (XR_002346093.1/LOC106504342, intron 2 of 5)	LOC106504342
chr3	74653190	74653759	Distal Intergenic	ETAA1
chr8	28276167	28276737	Exon (XR_002346600.1/LOC110262075, exon 1 of 3)	LOC110262075
chr1	14165759	14166326	Exon (XM_021084410.1/SYNE1, exon 136 of 151)	LOC102163894
chr6	64209876	64210242	Intron (XM_021095201.1/SKI, intron 1 of 6)	SKI
NW_018084968.1	678109	678726	Intron (XM_021081478.1/LARGE1, intron 1 of 14)	LOC110258316
chr14	74224243	74224608	Promoter (1-2kb)	SLC29A3
chr3	61640047	61640780	Distal Intergenic	LOC110260136
chr3	115068409	115068692	Distal Intergenic	LOC102165540
chr12	24451079	24451443	Intron (XM_013979973.2/SKAP1, intron 4 of 12)	LOC110256020
chr15	124927912	124928693	Distal Intergenic	KCNE4
chr9	19717647	19719435	Intron (XM_005667202.3/SYTL2, intron 2 of 20)	SYTL2
chr9	26502371	26502962	Distal Intergenic	IZUMO1R
chr10	19881969	19882887	Intron (XM_003130583.3/TP53BP2, intron 1 of 17)	TP53BP2
chr3	87233827	87234633	Promoter (2-3kb)	PSME4
chr1	234636871	234637649	Distal Intergenic	LOC102164346
chr9	124902032	124903751	Intron (XM_003357576.5/RGL1, intron 1 of 18)	APOBEC4
chr1	56057682	56058099	Intron (XM_021074590.1/AKIRIN2, intron 1 of 3)	AKIRIN2
chr7	80788750	80789247	Intron (XM_021099907.1/RYR3, intron 44 of 105)	LOC110261685
chr9	35586524	35587089	Intron (XM_003129821.5/GRIA4, intron 4 of 16)	GRIA4
chr10	24507886	24508458	Promoter (1-2kb)	PPP1R12B
chr10	10729807	10730250	Intron (XR_002336203.1/LOC110255633, intron 1 of 3)	LOC110255633
chr4	20164029	20164715	Intron (XM_021090580.1/SAMD12, intron 1 of 5)	SAMD12
chr1	131806796	131807767	Distal Intergenic	THBS1
chr4	3236902	3237954	Intron (XM_021088861.1/TRAPPC9, intron 18 of 23)	TRAPPC9
chrX	111230539	111231077	3' UTR	LOC110257822
chr6	6779993	6780584	Intron (XM_021093761.1/CMIP, intron 1 of 20)	LOC110260907
chr16	37972504	37972957	Intron (XM_021076885.1/PDE4D, intron 4 of 13)	PDE4D
chr9	9574826	9575568	Promoter (<=1kb)	LOC102160761
chr9	96477578	96478043	Distal Intergenic	LOC110255495
chr16	72153496	72154231	Distal Intergenic	CMBL
chr14	61511460	61512094	Intron (XM_005670996.3/RASGEF1A, intron 1 of 12)	RASGEF1A
chr8	99029964	99030764	Distal Intergenic	LOC106504728
chr1	181106442	181107069	Promoter (<=1kb)	LOC102162767
chr13	145574337	145575012	Promoter (2-3kb)	ZBTB20
chr15	134483172	134483673	Distal Intergenic	LOC110257068
chr16	45631400	45632122	Distal Intergenic	CD180
chr4	79954454	79954654	Intron (XM_021090637.1/SPIDR, intron 10 of 19)	LOC110260429
chr16	4183901	4184562	Intron (XM_003359727.5/ANKH, intron 1 of 11)	ANKH
chr15	33556117	33556501	Intron (XM_021075902.1/MYOM2, intron 10 of 37)	MYOM2
chr13	158296019	158296555	Intron (XM_021070564.1/TFG, intron 6 of 7)	TFG
chr18	43246600	43247122	Promoter (2-3kb)	CHN2
chr17	38968248	38968683	Intron (NM_001143703.1/CPNE1, intron 1 of 15)	SPAG4
chr4	11971261	11971468	Distal Intergenic	LOC110260223
chr17	15512266	15512956	Distal Intergenic	BMP2
chr12	10217869	10218201	Distal Intergenic	KCNJ2
chr13	111173256	111173511	Intron (NM_001243484.1/NCEH1, intron 1 of 4)	NCEH1
chr1	90663795	90664477	Intron (XM_021092349.1/TMEM30A, intron 1 of 6)	TMEM30A
chr6	153542498	153543336	Distal Intergenic	JUN
chr17	41148232	41148536	3' UTR	TTI1
chr3	40133281	40134381	Downstream (<=300bp)	HAGH
chr2	83193435	83193872	Distal Intergenic	LOC110259401
chr3	17254988	17255328	Promoter (2-3kb)	ITGAM
chr1	29327145	29327625	Distal Intergenic	LOC110260032
chr1	124407887	124408298	Intron (XM_021096114.1/SEMA6D, intron 1 of 21)	LOC110259502
chr9	21945232	21946145	Intron (XR_002346980.1/LOC106504843, intron 3 of 5)	LOC106504843
chr1	137513952	137514632	Intron (XM_021082920.1/IGF1R, intron 2 of 20)	IGF1R
chr4	124237044	124237408	Intron (XM_021090226.1/FAM69A, intron 1 of 4)	FAM69A
chr1	251720289	251720821	Intron (XM_021074440.1/MUSK, intron 8 of 14)	LOC110256901
chr14	13008455	13008952	Exon (XM_021072406.1/KIF13B, exon 12 of 40)	LOC102159521
chr5	76904300	76904656	Distal Intergenic	SCAF11
chr11	40696092	40697051	Distal Intergenic	LOC102164005
chr13	40433485	40434027	Intron (XM_021069099.1/FAM3D, intron 1 of 9)	FAM3D
chr9	118587022	118587442	Intron (XM_003130330.6/PAPPA2, intron 20 of 22)	PAPPA2
chr14	100878887	100879485	Intron (XM_021072186.1/ACTA2, intron 2 of 7)	ACTA2
chr3	34754338	34754808	Distal Intergenic	RBFOX1
chr1	119220469	119221156	Intron (XM_001926768.7/MYO5A, intron 1 of 41)	LOC106508991
chr18	25903988	25904888	Intron (XM_013985644.2/CPED1, intron 2 of 21)	CPED1
chr2	98291308	98291664	Promoter (1-2kb)	LOC106508521
chr14	89199755	89200764	Intron (XM_021073076.1/ARHGAP22, intron 3 of 9)	ARHGAP22
chr3	104698349	104698934	Promoter (1-2kb)	LOC106509856
chr1	29303253	29304245	Distal Intergenic	LOC110260031
chr12	54598018	54598296	Intron (XM_003131987.4/USP43, intron 2 of 15)	USP43
chr1	55265138	55265721	Promoter (2-3kb)	LOC102160378
chr1	267624374	267625545	Intron (XM_021069060.1/RALGPS1, intron 8 of 19)	ANGPTL2
chr3	10288881	10289753	Exon (XR_002342316.1/LOC110259894, exon 2 of 3)	LOC110259894
chr1	113662432	113662801	Intron (XR_002344700.1/LOC102158936, intron 7 of 11)	LIPC
chr10	956880	957470	Distal Intergenic	RGS2
chr8	135357796	135358523	Intron (XM_021101867.1/LIN54, intron 3 of 12)	LIN54
chr11	38098999	38099607	Distal Intergenic	LOC106506534
chr11	10464471	10465049	Exon (XR_002336491.1/LOC102159559, exon 18 of 18)	RFC3
chr11	2004946	2005957	Intron (XR_002336606.1/LOC102157477, intron 2 of 2)	LOC102157477
chr10	38433850	38434207	Distal Intergenic	MOB3B
chr7	15402356	15402808	Distal Intergenic	LOC106504335
chr6	38273387	38273712	Distal Intergenic	LOC106510507
chr2	102958422	102959443	Intron (XR_002342060.1/LOC106508433, intron 6 of 15)	PCSK1
chr7	30358296	30358658	Intron (NM_001308410.2/NUDT3, intron 2 of 4)	LOC100156657
chr3	65396765	65397258	Distal Intergenic	LOC100522071
chr6	31272539	31273347	Intron (NM_001112692.1/FTO, intron 8 of 8)	LOC110261429
chr8	113990924	113991669	Intron (NM_214331.1/HADH, intron 1 of 7)	HADH
chr12	48043678	48043950	Intron (XM_003131822.4/RPA1, intron 15 of 16)	RPA1
chr4	75346415	75346761	Distal Intergenic	LOC100514834
chr14	80743841	80744718	Intron (XR_002338696.1/LOC102163764, intron 3 of 7)	LOC102163764
chr4	37987553	37988178	Distal Intergenic	STK3
chr17	5494255	5494924	Intron (XM_021077995.1/MTUS1, intron 1 of 14)	MTUS1
chr4	116022856	116023480	Distal Intergenic	LOC110260367
chr16	22761275	22762067	Intron (XM_021076961.1/WDR70, intron 9 of 17)	LOC110257239
chr1	189335096	189335314	Intron (XM_021062380.1/C1H14orf39, intron 24 of 24)	PPM1A
chr1	179819441	179819825	Intron (XR_002346705.1/LOC110262124, intron 1 of 3)	LOC102159522
chr14	89885074	89885397	Distal Intergenic	LOC110256648
chr2	19852838	19853292	Distal Intergenic	LOC100522181
chr7	26730865	26731402	Intron (XM_021098518.1/MLIP, intron 1 of 13)	MLIP
chr3	116018650	116018986	Intron (XR_002342827.1/LOC102165887, intron 5 of 7)	LOC102165887
chr14	89701200	89702404	Intron (XM_013983433.2/VSTM4, intron 4 of 8)	LOC110256633
chr14	133947764	133948063	Intron (XM_021071963.1/LHPP, intron 5 of 5)	LOC110256806
chr3	115127210	115127908	Distal Intergenic	LOC102165540
chr14	1483639	1484425	Promoter (<=1kb)	LOC110256643
chr4	99344874	99345095	Intron (XR_002343449.1/LOC106510173, intron 2 of 3)	LOC106510173
chr5	77184616	77185082	Intron (XR_002344174.1/LOC106510390, intron 1 of 11)	LOC106510390
chr4	32265489	32266326	Distal Intergenic	ZFPM2
chr13	47824203	47824490	Intron (XM_021069195.1/SLC25A26, intron 5 of 10)	LOC100623791
chr12	27790352	27790806	Distal Intergenic	MBTD1
chr4	21490699	21491333	Distal Intergenic	SLC30A8
chr11	13051434	13052078	Distal Intergenic	SUPT20H
chr1	231236320	231236579	Intron (XM_021085100.1/LOC106509192, intron 5 of 6)	LOC106509192
chr1	12944582	12944980	Distal Intergenic	OPRM1
chr11	72181684	72182058	Distal Intergenic	LOC102167785
chr3	94615040	94615609	Intron (XM_021088294.1/PRKCE, intron 3 of 15)	PRKCE
chrX	21287486	21287980	Intron (XR_002340734.1/LOC110257768, intron 1 of 6)	LOC110257767
chr7	38643249	38643940	Intron (XM_005654195.2/MRPS18A, intron 5 of 5)	MRPS18A
chr2	130598755	130599736	Promoter (<=1kb)	CTXN3
chr2	46844190	46845553	Intron (XM_021083311.1/PARVA, intron 13 of 13)	LOC110259299
chr1	407346	408255	Distal Intergenic	LOC110259816
chr15	49029580	49030339	Distal Intergenic	LOC110257028
chr17	23384718	23385079	Intron (XM_021077530.1/MACROD2, intron 5 of 18)	FLRT3
chr9	26933476	26934261	Intron (XM_005667237.3/AMOTL1, intron 8 of 14)	AMOTL1
chr1	255372618	255373501	Distal Intergenic	TNFSF15
chr15	131516929	131517452	Intron (XM_021075733.1/CAB39, intron 1 of 8)	CAB39
chr2	133379166	133379739	Distal Intergenic	LOC110259779
chr4	7132311	7132666	Intron (XM_021088872.1/ZFAT, intron 15 of 19)	ZFAT
chr2	79565284	79565666	Distal Intergenic	LOC100620238
chr12	19713515	19714724	Distal Intergenic	TMEM106A
chr2	147579434	147579900	Intron (XM_003124070.6/RBM27, intron 1 of 22)	RBM27
chr7	35311222	35311614	Intron (XM_001928708.6/MOCS1, intron 4 of 11)	MOCS1
chr1	145969972	145970504	Intron (NM_214161.1/NFATC1, intron 4 of 9)	NFATC1
chr13	54858720	54859384	Intron (XM_021069221.1/PDZRN3, intron 3 of 9)	PDZRN3
NW_018084968.1	279072	279505	Intron (XM_021081478.1/LARGE1, intron 9 of 14)	LOC106509271
chr11	47696902	47697469	Intron (XM_021065667.1/TBC1D4, intron 1 of 20)	TBC1D4
chr14	43895136	43895470	Intron (XM_013983000.2/SEZ6L, intron 1 of 17)	SEZ6L
chr4	129169859	129170383	Promoter (<=1kb)	HS2ST1
chr9	125467579	125467958	Intron (XR_002335969.1/LOC110255527, intron 1 of 1)	LOC110255527
chr11	61104302	61104512	Promoter (<=1kb)	LOC106505326
chr6	153429907	153430316	Distal Intergenic	LOC102165506
chr1	126652168	126653012	Distal Intergenic	DUOX2
chr14	13646875	13647569	Intron (XM_021072631.1/MSRA, intron 7 of 7)	PRSS55
chr7	55740734	55741700	Distal Intergenic	SEMA4B
chr1	10029248	10030171	Intron (XM_021071884.1/ARID1B, intron 4 of 20)	ARID1B
chr13	69190895	69191162	Intron (NM_001258443.1/TMCC1, intron 1 of 3)	TMCC1
chr1	246349712	246350092	Distal Intergenic	LOC110256014
chr14	1060308	1060955	Intron (XM_021073817.1/SEMA4D, intron 1 of 19)	SEMA4D
chr3	80111883	80112168	Intron (XR_001307695.2/LOC106509808, intron 3 of 4)	LOC100522072
chr13	105273765	105274359	Distal Intergenic	BCHE
chr7	14626317	14627081	Distal Intergenic	LOC106504333
chr10	33076116	33076515	Distal Intergenic	AQP7
chr11	22262615	22262891	Intron (XM_021065611.1/GPALPP1, intron 1 of 8)	GPALPP1
chr7	51886104	51886730	Intron (XM_001929165.5/BTBD1, intron 1 of 7)	BTBD1
chr6	39653311	39654504	Distal Intergenic	VSTM2B
chr13	48976508	48977144	Intron (XM_021070828.1/SUCLG2, intron 2 of 10)	SUCLG2
chr6	7702216	7702582	Intron (XR_002345297.1/CDYL2, intron 9 of 9)	DYNLRB2
chr5	59020775	59021393	Distal Intergenic	LOC110260858
NW_018085344.1	430609	430945	Exon (XR_002341346.1/LOC102159510, exon 9 of 9)	LOC110259138
chr1	32351863	32352726	Intron (XM_021087993.1/AKAP7, intron 2 of 7)	AKAP7
chr9	75244860	75246625	Intron (XM_021102411.1/ASB4, intron 3 of 3)	PDK4
chr12	7593824	7594827	Intron (XM_021066690.1/SDK2, intron 40 of 45)	LOC110255976
chr3	114232937	114233130	Intron (XM_021085899.1/NCOA1, intron 1 of 21)	NCOA1
chr17	51785689	51786781	Intron (XR_002340007.1/LOC110257431, intron 1 of 1)	LOC110257431
chr7	48160112	48160480	Intron (XM_003128446.6/RASGRF1, intron 14 of 26)	CTSH
chr1	165130337	165130648	3' UTR	AAGAB
chr15	54982267	54983135	Distal Intergenic	SARAF
chr4	2364010	2364893	Promoter (<=1kb)	PTP4A3
chr6	144980431	144981015	Distal Intergenic	GADD45A
chr6	51141622	51142125	Exon (XM_003127218.3/IGSF23, exon 2 of 5)	IGSF23
chr14	59960709	59961271	3' UTR	GALNT2
chr3	40057608	40059016	Distal Intergenic	HS3ST6
chr15	133896674	133897122	Intron (XM_021076209.1/USP40, intron 21 of 31)	USP40
chr7	54776790	54777514	Distal Intergenic	RLBP1
chr6	160028361	160028993	Intron (XM_021096646.1/ZFYVE9, intron 1 of 18)	CLIC1
chr15	108486835	108487223	Intron (XM_021075042.1/PARD3B, intron 11 of 23)	LOC110257092
chr6	168126896	168127481	Distal Intergenic	LOC100737941
chr2	130243593	130244676	Intron (XM_021084704.1/MEGF10, intron 1 of 26)	MEGF10
chr14	14230136	14230614	Intron (XM_021073068.1/XKR6, intron 2 of 3)	LOC110256702
chr13	117718510	117718972	Intron (XM_021071212.1/USP13, intron 1 of 20)	USP13
chr9	103063714	103064730	Promoter (1-2kb)	LRRC17
chr16	37588946	37590083	Intron (XM_003359779.5/RAB3C, intron 3 of 4)	RAB3C
chr13	180903797	180904360	Intron (XM_021071412.1/LOC106508546, intron 4 of 5)	LOC106508546
chr8	130205123	130205744	Intron (XM_021100748.1/FAM13A, intron 8 of 23)	NAP1L5
chr11	17693942	17694250	Exon (XR_002336670.1/LOC106507157, exon 6 of 6)	LOC106507157
chr8	71719475	71719925	Intron (NM_001244205.1/ART3, intron 1 of 10)	CXCL11
chr1	59290535	59290915	Distal Intergenic	LOC106508895
chr1	230411989	230413026	Intron (XM_005654507.3/GNA14, intron 3 of 7)	LOC106506973
chr10	49006113	49006587	Intron (XM_021064900.1/ABI1, intron 2 of 8)	ABI1
chr4	104272822	104273332	Intron (XR_002343472.1/LOC110260338, intron 1 of 4)	LOC110260338
chr7	116301709	116301973	Distal Intergenic	DICER1
chr15	1112730	1113167	Distal Intergenic	NMI
chr9	113315065	113315856	Distal Intergenic	NOBOX
chr13	3497874	3498647	Intron (XM_021071357.1/RFTN1, intron 7 of 9)	TRNAE-UUC-36
chr13	12411548	12412493	Intron (XM_005669304.3/RARB, intron 2 of 8)	RARB
chr2	43088341	43089288	Distal Intergenic	LOC106509408
chr16	19715259	19715775	Intron (XM_021076980.1/ADAMTS12, intron 3 of 24)	ADAMTS12
chr7	87998461	87998915	Intron (XM_021099912.1/AKAP13, intron 2 of 37)	AKAP13
chr17	15070927	15071515	Distal Intergenic	FERMT1
chr14	107026960	107027286	Intron (XM_021074134.1/SORBS1, intron 1 of 33)	LOC106506100
chr1	74661081	74661703	Intron (XM_021084231.1/FOXO3, intron 2 of 3)	FOXO3
chr13	51299789	51300204	Intron (XM_021068590.1/MITF, intron 1 of 9)	MITF
chr16	23953335	23954185	Intron (XR_002339806.1/LOC106506470, intron 3 of 5)	OSMR
chr1	91641171	91641458	Distal Intergenic	CD109
chr1	109442386	109443133	Intron (XM_021094295.1/TLN2, intron 2 of 57)	TLN2
chr9	44362987	44363779	Intron (XM_021062877.1/SIK3, intron 1 of 24)	LOC100738817
chr13	88732184	88733081	Distal Intergenic	AGTR1
chr3	75083286	75083959	Distal Intergenic	LOC110259995
chr3	42898617	42899094	Intron (XM_021088177.1/FAM120A, intron 4 of 18)	FAM120A
chr2	116543980	116544210	Intron (XM_021084624.1/MCC, intron 3 of 18)	MCC
chr14	64583760	64584041	Intron (XR_002338945.1/LOC106506013, intron 2 of 8)	LOC106506013
chr3	130714130	130714512	Distal Intergenic	LOC110260063
chr12	4775247	4775690	3' UTR	MFSD11
chr9	3170638	3171395	Distal Intergenic	RRP8
chr3	129945323	129946016	Distal Intergenic	SOX11
chr8	122887032	122887366	Distal Intergenic	LOC110262020
chr12	15476942	15477731	Intron (XM_021068139.1/TANC2, intron 12 of 20)	CYB561
chr15	73642949	73643589	Distal Intergenic	XIRP2
chr9	119617048	119617529	Distal Intergenic	LOC110255513
chr3	94226870	94227183	Intron (NM_001097420.1/EPAS1, intron 1 of 16)	EPAS1
chr4	39247353	39247804	Distal Intergenic	LOC110260478
chr7	53105592	53106197	Intron (XM_021098910.1/IQGAP1, intron 26 of 37)	CRTC3
chr15	113137804	113138385	Intron (XM_021076408.1/LANCL1, intron 2 of 8)	LANCL1
chrX	32189315	32189981	Intron (XM_021080094.1/CFAP47, intron 51 of 65)	LOC106506936
chr6	9805116	9805793	Intron (XM_021097054.1/WWOX, intron 5 of 8)	WWOX
chr1	271505199	271505865	Intron (XM_005654593.3/RAPGEF1, intron 16 of 25)	LOC100510887
chr3	14073256	14073690	Intron (NM_001246269.1/AUTS2, intron 2 of 19)	LOC110260080
chr6	160595253	160595683	Distal Intergenic	LOC100736720
chr15	130869681	130870059	Intron (XM_021075060.1/TRIP12, intron 4 of 41)	LOC102166112
chr5	59368322	59368892	Distal Intergenic	GSG1
chr5	15784590	15785249	Intron (XR_002343939.1/LOC102167177, intron 2 of 3)	LOC110260659
chr7	31589476	31589787	Promoter (1-2kb)	LOC100521322
chr7	97371514	97371881	Intron (XM_005656399.3/ALDH6A1, intron 7 of 11)	ALDH6A1
chr13	203334411	203335192	Intron (XM_005657158.3/IGSF5, intron 2 of 8)	IGSF5
chr14	1443078	1444191	Promoter (1-2kb)	LOC106505879
chr5	47013795	47014262	Intron (XM_021092919.1/ITPR2, intron 2 of 56)	LOC110260584
chr9	87832646	87833098	Intron (XM_021102482.1/HDAC9, intron 14 of 27)	LOC110262238
chr14	109780455	109781374	Intron (XM_021072271.1/HPSE2, intron 11 of 11)	HPS1
chr6	87036175	87037438	Distal Intergenic	MATN1
chr17	3592224	3592509	Distal Intergenic	LOC102160003
chr18	41435271	41435495	Intron (XR_002340474.1/PPP1R17, intron 8 of 8)	PPP1R17
chr15	48357116	48357792	Intron (XM_005671778.3/LSM1, intron 3 of 3)	BAG4
chr7	25834124	25834927	Intron (NM_001129951.1/HCRTR2, intron 5 of 6)	GFRAL
chrX	12114079	12114945	Exon (XM_021079374.1/ACE2, exon 11 of 19)	LOC110257732
chr6	111755329	111755698	Intron (XM_021096200.1/CHST9, intron 2 of 6)	CHST9
chr17	13343333	13343866	Distal Intergenic	LOC100511905
chr16	4956518	4956781	Intron (XM_003133850.6/FBXL7, intron 2 of 3)	LOC102165834
chr1	33616721	33617190	Intron (XM_021088430.1/ARHGAP18, intron 1 of 14)	ARHGAP18
chr3	62390888	62391433	Distal Intergenic	LOC110260136
chr6	15978350	15979207	Distal Intergenic	ZFHX3
chr4	32834300	32834857	Intron (XM_021089028.1/DPYS, intron 8 of 9)	LOC102164145
chr13	40352591	40353229	Promoter (2-3kb)	FAM107A
chr6	9405694	9406433	Intron (XM_021097058.1/WWOX, intron 4 of 4)	WWOX
chr5	89383947	89384238	Intron (XM_021092768.1/CRADD, intron 2 of 4)	LOC106510422
chr16	3609133	3609531	Distal Intergenic	TRIO
chr9	2039187	2039586	Intron (XM_021062282.1/PPFIBP2, intron 4 of 26)	PPFIBP2
chr3	77024782	77026009	Distal Intergenic	SLC1A4
chr6	27873317	27873841	Exon (XM_013998258.2/FHOD1, exon 8 of 22)	FHOD1
chrX	32888485	32889232	Distal Intergenic	LOC102167173
chr14	43533940	43534748	Intron (XM_021073682.1/MYO18B, intron 17 of 43)	MYO18B
chr15	118984964	118985284	Distal Intergenic	TNP1
chr8	104684958	104685658	Intron (XM_021100700.1/SEC24D, intron 2 of 25)	MYOZ2
chr6	28475871	28476225	Intron (XM_003126922.5/NUTF2, intron 1 of 4)	NUTF2
chr13	76865286	76866071	Distal Intergenic	PPP2R3A
chr15	30472092	30473002	Intron (XM_005671643.3/GLI2, intron 1 of 12)	GLI2
chr12	11971913	11972823	Distal Intergenic	GNA13
chr7	86199761	86200168	Intron (XR_002345977.1/FAM174B, intron 1 of 1)	FAM174B
chr8	138847974	138848291	Distal Intergenic	BMP2K
chrX	33628767	33629326	Distal Intergenic	GP91-PHOX
chr4	16518794	16519471	Promoter (<=1kb)	LOC110260228
chr1	169354130	169355115	Distal Intergenic	NR2E3
chr10	41818656	41819466	Intron (XM_021064197.1/ZNF438, intron 5 of 18)	ZNF438
chr12	18562198	18563034	Distal Intergenic	GJC1
chr7	23498858	23499666	Distal Intergenic	LOC110261739
chr4	100077545	100077931	Distal Intergenic	BCL9
chrX	20539159	20540027	Intron (XM_021080538.1/PDK3, intron 1 of 11)	PDK3
chr15	2263121	2264175	Distal Intergenic	LOC100621526
chr17	11728686	11729255	Intron (XM_003359871.4/CHRNA6, intron 5 of 5)	CHRNA6
chr8	73966574	73966875	Distal Intergenic	ANXA3
chrX	18538224	18538804	Intron (XR_002340835.1/LOC106506923, intron 1 of 3)	LOC106506923
chr11	47696348	47696651	Intron (XM_021065667.1/TBC1D4, intron 1 of 20)	TBC1D4
chr15	86173210	86174265	Distal Intergenic	LOC110257030
chr15	121461899	121463344	Intron (XM_021074879.1/SPEG, intron 6 of 44)	SPEG
chr7	51849697	51850361	Distal Intergenic	TM6SF1
chr1	29307846	29308092	Distal Intergenic	LOC110260031
chr12	23208948	23209372	3' UTR	LOC110256016
chr1	180989825	180991024	Distal Intergenic	TMX1
chr8	75067102	75067713	Distal Intergenic	LOC110262135
chr11	57146951	57147616	Distal Intergenic	LOC110255770
chr4	30697202	30698215	Distal Intergenic	ABRA
chr14	50454012	50454309	Intron (XM_021073461.1/PI4KA, intron 5 of 54)	PI4KA
chr18	43704288	43704859	Distal Intergenic	LOC100515112
chr3	16583521	16584289	Intron (XR_002342337.1/CRCP, intron 6 of 6)	LOC106509670
chr6	13562007	13562298	Intron (XM_021093803.1/SF3B3, intron 15 of 25)	IL34
chr9	74132450	74133325	Distal Intergenic	COL1A2
chrX	92587144	92587622	Intron (XM_013986341.2/AMOT, intron 9 of 10)	AMOT
chr1	79155136	79155978	Distal Intergenic	LOC102159376
chr11	12309247	12310337	Promoter (<=1kb)	LOC100624094
chr18	11099594	11100002	Intron (XM_021079189.1/TRIM24, intron 4 of 18)	LOC110257617
NW_018085237.1	137	722	Distal Intergenic	LOC110258904
chr9	43174311	43175549	Distal Intergenic	LOC106504883
chr2	89745487	89746321	Exon (XM_021084499.1/RASGRF2, exon 18 of 27)	CKMT2
chr9	131184284	131184829	Intron (XR_305729.3/LOC102165110, intron 4 of 4)	LOC102165110
chr3	91737931	91738719	Intron (XM_021085883.1/FSHR, intron 2 of 7)	LOC110260102
chr10	56198846	56199664	Intron (XR_002336398.1/LOC106505184, intron 3 of 3)	LOC110255702
chr12	12025113	12025723	Promoter (<=1kb)	RGS9
chr8	85052289	85053025	Promoter (<=1kb)	INPP4B
chr13	67290883	67291297	Intron (XM_021071109.1/HRH1, intron 1 of 1)	HRH1
chr13	22253206	22253770	Distal Intergenic	C13H3orf35
chr4	1311480	1312039	Distal Intergenic	LY6L
chr4	90793128	90793434	Promoter (<=1kb)	CRP-2
chr10	61019718	61020011	Intron (NA/LOC100514677, intron 1 of 4)	LOC100514677
chr11	76729032	76729696	Promoter (1-2kb)	LOC110255860
chr7	85097214	85098252	Intron (NA/LOC100627536, intron 1 of 2)	LOC100627536
chr4	59471708	59472832	Exon (XM_021089177.1/ZFHX4, exon 4 of 11)	ZFHX4
chr3	111493949	111494960	Distal Intergenic	SUPT7L
chr13	39976626	39976973	Promoter (<=1kb)	DNASE1L3
chr18	11674808	11675041	Distal Intergenic	DGKI
chr15	121405815	121406511	Promoter (1-2kb)	DNPEP
chr14	129235410	129236050	Intron (XM_001928584.6/GRK5, intron 2 of 15)	GRK5
chr14	30325122	30325379	Intron (XM_021072961.1/CLIP1, intron 1 of 25)	CLIP1
chr16	5823886	5825023	Intron (XM_003483804.4/RETREG1, intron 3 of 8)	RETREG1
chr14	87644419	87645019	Promoter (<=1kb)	OPN4
chr18	4745863	4746482	Promoter (<=1kb)	ACTR3B
chr3	19488749	19489882	Promoter (<=1kb)	IL21R
chr17	15276700	15277402	Distal Intergenic	LOC100154339
chr14	86913788	86914250	Intron (XM_021073750.1/GRID1, intron 4 of 16)	GRID1
chr1	147582485	147583762	Distal Intergenic	MBP
chr2	47495612	47496878	Intron (XM_021083315.1/USP47, intron 9 of 28)	USP47
chr14	78583806	78584126	Exon (XR_002338560.1/LRMDA, exon 6 of 6)	LOC110256685
chr8	3948563	3949713	Intron (XM_021100968.1/KIAA0232, intron 11 of 12)	TBC1D14
chr3	85546076	85546464	Intron (XR_002342946.1/CCDC85A, intron 9 of 17)	PNPT1
chr1	175128467	175128856	Intron (NA/LOC102166446, intron 2 of 2)	C1H14orf28
chr14	16637056	16637523	3' UTR	SCRG1
chr2	46339976	46340282	Promoter (<=1kb)	RASSF10
chr3	120923269	120923537	Distal Intergenic	FAM49A
chr7	41210605	41212041	Intron (XM_021098802.1/RCAN2, intron 2 of 4)	RCAN2
chr1	46397619	46398322	Intron (XM_021084496.1/EYS, intron 9 of 41)	EYS
chr7	35329631	35330593	Exon (XR_002345705.1/LOC106504403, exon 2 of 3)	MOCS1
chr7	12938818	12939262	Distal Intergenic	LOC110261787
chr1	264043705	264044151	3' UTR	LOC110256903
chr11	64274074	64275259	Intron (XM_021065786.1/ABCC4, intron 1 of 30)	LOC110255844
chrX	16617300	16618144	Distal Intergenic	LOC110257765
chr15	137472528	137473660	Intron (XM_021075455.1/RBM44, intron 13 of 15)	RAMP1
chr6	169858267	169858632	Distal Intergenic	FOXO6
chr8	120249872	120250709	Distal Intergenic	EMCN
chr14	85668199	85669051	Intron (XM_021073334.1/CCSER2, intron 9 of 9)	CCSER2
chr6	108877297	108877742	Intron (XM_021096193.1/TTC39C, intron 1 of 13)	TTC39C
chr1	148677693	148678488	Distal Intergenic	LOC110261567
chr15	119822134	119823192	Distal Intergenic	LOC106506361
chr6	77861860	77862407	Intron (NM_001113444.1/CAPZB, intron 1 of 8)	CAPZB
chr7	49884185	49885082	Distal Intergenic	LOC106507704
chr1	123701799	123702565	Distal Intergenic	SLC24A5
chr1	147650380	147651310	Promoter (<=1kb)	MBP
chr15	55120735	55121187	Distal Intergenic	SARAF
chr8	40006764	40007474	Intron (XM_003482381.4/SCFD2, intron 4 of 8)	SCFD2
chr2	47540489	47541095	Intron (XM_021083315.1/USP47, intron 1 of 28)	USP47
chr12	33408570	33409780	Exon (NM_001204773.1/AKAP1, exon 10 of 12)	AKAP1
chr3	38099766	38100261	Intron (XM_021086705.1/SRL, intron 1 of 5)	SRL
chr7	29888854	29889013	Intron (XM_013977794.2/ITPR3, intron 35 of 57)	C7H6orf125
chr3	109619106	109619961	Intron (XM_021087669.1/ALK, intron 2 of 28)	LOC100518068
chr10	19978062	19978636	Exon (XM_021064478.1/ASPM, exon 24 of 25)	FBXO28
chr16	46447037	46447578	Intron (XM_021076847.1/PIK3R1, intron 2 of 15)	PIK3R1
chr9	44318436	44319254	Intron (XM_021062877.1/SIK3, intron 4 of 24)	LOC100738817
chr5	28696166	28696796	Intron (XM_021091942.1/XPOT, intron 1 of 28)	C5H12orf66
chr9	55229291	55230022	Distal Intergenic	LOC110255457
chr18	748915	750156	Intron (XM_021079161.1/PTPRN2, intron 1 of 22)	PTPRN2
chr2	129220479	129220958	Intron (XR_002342077.1/LOC102158243, intron 1 of 9)	LOC102158243
chr14	111970478	111970928	Distal Intergenic	LOC106506111
chr4	43414594	43415101	Distal Intergenic	LOC106510027
chr16	74871113	74872061	Distal Intergenic	LOC110257307
chr16	37983511	37984093	Intron (XM_021076885.1/PDE4D, intron 4 of 13)	PDE4D
chr7	111756048	111756603	Intron (XM_021099597.1/EFCAB11, intron 3 of 7)	EFCAB11
chr13	133107035	133107580	Exon (XM_021070118.1/MELTF, exon 7 of 16)	MELTF
chr1	90803367	90803854	Intron (XM_021092374.1/COL12A1, intron 8 of 50)	COL12A1
chr9	11888959	11889442	Intron (XM_021062560.1/PAK1, intron 2 of 14)	PAK1
chr9	122702405	122703383	Intron (XR_002335958.1/LOC102161394, intron 1 of 3)	LOC102161394
chr2	143906656	143907611	Distal Intergenic	SPRY4
chr1	30534408	30534664	Promoter (<=1kb)	EYA4
chr3	28422721	28423293	Intron (XM_021086560.1/ABCC1, intron 11 of 29)	ABCC1
chr16	45983067	45983687	Distal Intergenic	LOC106506519
chr18	38955780	38956198	Exon (XM_021079326.1/NPSR1, exon 10 of 13)	DPY19L1
chr8	17578080	17578807	Distal Intergenic	LOC110262066
chr5	45271619	45272051	Intron (XM_021090992.1/CCDC91, intron 10 of 14)	LOC100738773
chr16	45711244	45711977	Distal Intergenic	CD180
chr9	129320525	129321196	Distal Intergenic	SMYD2
chr13	34937326	34937726	Exon (XM_021068519.1/ITIH4, exon 9 of 25)	ITIH4
chr9	44334021	44334406	Intron (XM_021062877.1/SIK3, intron 1 of 24)	LOC100738817
chr1	231287949	231288670	Distal Intergenic	LOC106509192
chr6	34973117	34973409	Intron (XM_021094227.1/ZNF423, intron 1 of 7)	ZNF423
chr4	12078463	12079029	Distal Intergenic	LOC110260223
chr1	246148316	246149072	Exon (NM_001317080.1/ABCA1, exon 50 of 51)	LOC100739365
chr5	19830629	19831459	Distal Intergenic	LOC110260670
chr2	80587451	80588155	Promoter (1-2kb)	RGS14
chr13	36763993	36764790	Intron (XM_021068973.1/CACNA2D3, intron 13 of 37)	LRTM1
chr7	100381984	100382814	Promoter (<=1kb)	POMT2
chr6	144961594	144962311	Distal Intergenic	GADD45A
chr7	10885402	10885839	Intron (XR_002346314.1/LOC106504325, intron 1 of 2)	LOC106504325
chr3	124367038	124367483	Distal Intergenic	LOC106509905
chr13	69984245	69984799	Promoter (1-2kb)	GRIP2
chrX	9190681	9191410	Intron (XM_021080618.1/FRMPD4, intron 3 of 18)	FRMPD4
chr1	227108483	227109812	Distal Intergenic	LOC102160343
chr14	7405593	7406365	Distal Intergenic	R3HCC1
chr18	50499612	50500251	Intron (XR_002340473.1/LOC106506854, intron 2 of 4)	LOC106506854
chr18	1460735	1461064	Promoter (1-2kb)	DNAJB6
chr7	38947146	38948879	Distal Intergenic	C7H6orf223
chr15	79207985	79209027	Intron (XM_021075200.1/MAP3K20, intron 2 of 11)	MAP3K20
chr1	203655923	203657149	Distal Intergenic	LOC106509158
chr6	49548825	49549672	Promoter (<=1kb)	LIPE
chr1	4357328	4357813	Distal Intergenic	LOC102165231
chr6	110622319	110622662	Distal Intergenic	LOC110261185
chr16	75183195	75184399	Distal Intergenic	TRNAK-UUU-17
chr1	76560867	76561376	Intron (XR_002343821.1/LOC110260565, intron 1 of 2)	LOC110260565
chr13	138883998	138885041	3' UTR	FBXO40
chr13	71847209	71847606	Intron (XM_021069435.1/RAB7A, intron 1 of 6)	RAB7A
chr14	132526439	132526920	Promoter (2-3kb)	PSTK
chr5	5001588	5002345	Intron (XM_021091402.1/PARVB, intron 1 of 13)	LOC110260615
chr3	106169347	106169995	Intron (XM_021087647.1/RASGRP3, intron 1 of 17)	RASGRP3
chr9	8775020	8775864	Distal Intergenic	PGM2L1
chr18	25872951	25873695	Intron (XM_013985644.2/CPED1, intron 4 of 21)	CPED1
chr1	121869306	121869911	Intron (XM_021095810.1/ATP8B4, intron 21 of 28)	ATP8B4
chr8	131854862	131855170	Intron (XM_021101790.1/AFF1, intron 1 of 19)	AFF1
chr14	48659924	48660519	Exon (XM_021072101.1/SLC5A1, exon 4 of 15)	SLC5A1
chr4	102037078	102037754	Distal Intergenic	TBX15
chr1	215708859	215709399	Intron (XM_021063878.1/GLDC, intron 22 of 24)	LOC110255542
chr14	37201875	37202410	Intron (XR_002338779.1/LOC110256790, intron 4 of 7)	LOC110256790
chr11	14008226	14008848	Intron (XM_021065215.1/FREM2, intron 7 of 28)	LOC110255749
chr1	167380365	167380697	Distal Intergenic	RPLP1
chr6	41949307	41949995	Intron (XM_021097538.1/LOC110261352, intron 5 of 6)	LOC110260975
chr1	110743678	110744594	Intron (XM_021073474.1/RORA, intron 1 of 10)	RORA
chr5	59916747	59917169	Exon (XM_021092338.1/DUSP16, exon 3 of 7)	DUSP16
chr3	106141984	106142215	Intron (XM_021087650.1/RASGRP3, intron 2 of 17)	RASGRP3
chr14	117566995	117567387	Intron (XM_013983712.2/SORCS1, intron 16 of 27)	LOC110256694
chr15	109168124	109168754	Distal Intergenic	LOC110256920
chr12	11530738	11531403	Distal Intergenic	LOC110255980
chr2	89980708	89981369	Intron (XM_021084509.1/SSBP2, intron 9 of 14)	LOC110259413
chr6	118809264	118809793	Distal Intergenic	MAPRE2
chr7	49678281	49679057	Intron (XM_021098864.1/CEMIP, intron 2 of 29)	CEMIP
chr18	11197712	11198199	Distal Intergenic	TRIM24
chr4	3765518	3765914	Distal Intergenic	LOC110260211
chr1	273374373	273375363	Intron (XM_021071384.1/VAV2, intron 2 of 26)	SARDH
chr13	4148646	4149535	Intron (XM_021069677.1/PLCL2, intron 4 of 6)	PLCL2
chr3	100195060	100195892	Intron (XM_021088307.1/SLC8A1, intron 10 of 11)	LOC106507388
chr2	47224992	47225498	Intron (XM_021083313.1/MICAL2, intron 3 of 37)	MICAL2
chr6	93205387	93205761	Distal Intergenic	GRIK3
chr10	50812978	50813519	Intron (XM_021064229.1/KIAA1217, intron 5 of 21)	LOC110255589
chr8	73630818	73631266	Intron (XM_021100604.1/FRAS1, intron 2 of 72)	FRAS1
chr14	123097475	123098098	Intron (XM_013983738.2/VTI1A, intron 9 of 9)	TCF7L2
chr8	72511227	72511960	Distal Intergenic	SOWAHB
chr8	40668571	40669504	Distal Intergenic	LOC102161838
chr13	192312133	192312416	Intron (XM_013982552.2/LTN1, intron 24 of 29)	LTN1
chr13	89024747	89024987	Distal Intergenic	CPB1
chr6	2006089	2006569	Intron (XM_013998133.2/C6H16orf95, intron 3 of 6)	C6H16orf95
chr13	25552440	25553127	Intron (XM_021070409.1/ULK4, intron 29 of 36)	ULK4
chr16	52118142	52118714	Intron (XM_021077114.1/STK10, intron 12 of 18)	LOC110257341
chr1	79729851	79730333	Distal Intergenic	MARCKS
chr1	191787745	191788239	Intron (XM_021083214.1/NTRK3, intron 13 of 18)	NTRK3
chr8	102426717	102427185	Distal Intergenic	ANXA5
chr14	56248363	56248672	Promoter (1-2kb)	LOC102158191
chr7	72117319	72117644	Intron (XR_002345877.1/LOC106504458, intron 10 of 10)	LOC106504458
chr3	96755225	96755570	Intron (XM_021087573.1/PLEKHH2, intron 16 of 29)	C1GALT1C1L
chr6	43998720	43999756	Intron (XM_021094321.1/KIAA0355, intron 2 of 13)	KIAA0355
chr17	34770088	34771255	Exon (NM_001244620.1/TBC1D20, exon 3 of 8)	TBC1D20
chr17	44253154	44253557	Intron (XM_021077868.1/CHD6, intron 1 of 37)	CHD6
chr14	107057217	107057823	Promoter (2-3kb)	SORBS1
chr18	49660197	49661183	Distal Intergenic	IGFBP3
chr7	8016013	8017065	Intron (XM_021100184.1/NEDD9, intron 2 of 8)	LOC110261774
chr3	6008415	6008653	Intron (XM_021086097.1/TRRAP, intron 61 of 72)	TRRAP
chr8	44831275	44832186	Distal Intergenic	CTSO
chr3	60539946	60540424	Distal Intergenic	LOC100525159
chr15	124765170	124765600	Intron (XM_021074568.1/ACSL3, intron 1 of 14)	ACSL3
chr1	12000034	12000456	Intron (XR_002338279.1/SCAF8, intron 20 of 22)	TIAM2
chr4	65425840	65426483	Distal Intergenic	SLCO5A1
chr8	14238688	14238962	Distal Intergenic	LOC106504597
chr8	32376268	32376573	Distal Intergenic	UCHL1
chr4	87831291	87832160	Intron (XM_021089493.1/DDR2, intron 1 of 16)	DDR2
chr1	43340046	43341476	Promoter (<=1kb)	LOC110260246
chr2	140971511	140971922	Intron (XM_021084845.1/SIL1, intron 3 of 9)	MIR9820
chr16	23408937	23409823	Intron (XM_021076641.1/EGFLAM, intron 1 of 23)	EGFLAM
chr13	13201673	13202396	Distal Intergenic	LOC106505556
chr17	38447811	38448346	Intron (XM_013985291.2/TRPC4AP, intron 1 of 18)	TRPC4AP
chr2	47528075	47529339	Intron (XM_021083315.1/USP47, intron 3 of 28)	USP47
chr2	72406089	72406454	3' UTR	TRIP10
chr9	53273672	53274369	Distal Intergenic	RPUSD4
chr1	270826473	270827070	Intron (XM_005660524.3/ABL1, intron 2 of 11)	ABL1
chr1	236127540	236128367	Intron (XM_021065583.1/UNC13B, intron 14 of 38)	UNC13B
chr8	40005850	40006290	Intron (XM_003482381.4/SCFD2, intron 4 of 8)	SCFD2
chr13	196880368	196881719	Intron (NM_213771.1/IL10RB, intron 6 of 6)	IL10RB
chr14	78577000	78577926	Intron (XR_002338560.1/LRMDA, intron 5 of 5)	LOC110256685
chr11	510442	510788	Intron (XR_002336589.1/PSPC1, intron 6 of 8)	PSPC1
chr4	95000371	95001610	Intron (XM_021088692.1/KCNN3, intron 2 of 7)	LOC100156055
chr11	23505363	23506142	Intron (XM_021065348.1/ENOX1, intron 3 of 18)	ENOX1
chr7	69695604	69695899	Intron (XM_021099186.1/PRKD1, intron 1 of 17)	PRKD1
chr7	116304299	116304772	Distal Intergenic	DICER1
chrX	78380839	78381713	Distal Intergenic	LOC100512148
chr9	3163231	3163558	3' UTR	RRP8
chr5	87639709	87640351	Promoter (<=1kb)	LOC102163647
chr8	72527789	72528553	Distal Intergenic	SOWAHB
chr10	32569903	32570622	Exon (XM_021064050.1/UBAP1, exon 4 of 7)	UBAP1
chr2	25996031	25996880	Distal Intergenic	MIR1343
chr16	76413381	76413588	Intron (XM_021076731.1/ADAMTS16, intron 11 of 25)	ADAMTS16
chr18	46838398	46839217	Intron (XR_002340478.1/LOC102165006, intron 2 of 6)	LOC102165006
chr4	19000922	19002021	Intron (XM_021090558.1/DEPTOR, intron 11 of 11)	COL14A1
chr14	46883016	46883747	Intron (XM_001926519.6/MTMR3, intron 1 of 19)	MTMR3
chr2	73868488	73869109	Promoter (2-3kb)	LOC110259355
chr1	147620379	147620824	Distal Intergenic	MBP
chr7	59810317	59810961	Intron (XM_021099079.1/NPTN, intron 3 of 8)	NPTN
chr14	64440770	64441157	Intron (XM_021073598.1/RHOBTB1, intron 2 of 10)	RHOBTB1
chr4	90767133	90767603	Intron (XR_002343382.1/LOC110260311, intron 3 of 3)	CRP
chr3	125961054	125961907	Distal Intergenic	LOC110260058
chr3	45042285	45042857	Intron (XR_002342496.1/LOC106509733, intron 4 of 7)	BCL2L11
chr7	53108321	53109400	Exon (XM_021098910.1/IQGAP1, exon 27 of 38)	CRTC3
chr16	5807201	5807490	Intron (XM_003483804.4/RETREG1, intron 3 of 8)	RETREG1
chr2	49075487	49077229	Promoter (<=1kb)	AMPD3
chr1	29776001	29776790	Distal Intergenic	SGK1
chr7	33786492	33787372	Intron (XM_021098099.1/BTBD9, intron 9 of 10)	BTBD9
chr15	134411220	134411706	Distal Intergenic	LOC110257068
chr7	53874508	53875064	Distal Intergenic	KLF15
chr9	75247039	75247200	3' UTR	PDK4
chr14	53566728	53567783	Distal Intergenic	ZP4
chr14	63421228	63422546	Intron (XR_002338892.1/LOC110256850, intron 3 of 4)	LOC110256850
chr1	24201808	24202061	Distal Intergenic	LOC106508831
chr9	97915305	97915727	Intron (XM_013979785.2/CACNA2D1, intron 3 of 38)	CACNA2D1
chr6	39425172	39425709	Distal Intergenic	LOC100522678
chrX	33575989	33577056	Intron (XM_003135014.4/XK, intron 2 of 2)	XK
chr9	43210239	43210795	Distal Intergenic	LOC106504883
chr7	31437723	31438614	Distal Intergenic	LOC110261510
chr11	67527062	67528022	Intron (XM_013980632.2/STK24, intron 1 of 10)	STK24
chr11	67432140	67432511	Intron (XM_021065374.1/FARP1, intron 17 of 26)	LOC106505335
chr1	188279773	188280222	Distal Intergenic	DAAM1
chr14	124716140	124717230	Intron (XM_013983751.2/AFAP1L2, intron 2 of 24)	AFAP1L2
chr1	21995667	21996992	Intron (XM_021072446.1/AIG1, intron 3 of 6)	LOC102166818
chr2	29757414	29757909	Intron (XM_013994471.2/LOC100517025, intron 34 of 40)	LOC102163715
chr4	118466438	118467014	Distal Intergenic	PALMD
chr13	97681833	97682362	Distal Intergenic	LOC110256535
chr6	109448247	109448782	Intron (XR_002345456.1/LOC102159243, intron 3 of 4)	LOC102159243
chr2	126281385	126281653	Intron (XM_021084682.1/SNX2, intron 1 of 15)	SNX2
chr4	73230335	73231040	Distal Intergenic	LOC110260287
chr10	46348879	46349782	Distal Intergenic	FAM171A1
chr8	115810115	115811053	Intron (XM_021101707.1/NPNT, intron 10 of 13)	NPNT
chr1	111202260	111202758	Intron (XM_021073474.1/RORA, intron 1 of 10)	RORA
chr13	120958969	120959521	Exon (XR_001304493.2/LOC100624406, exon 4 of 5)	DCUN1D1
chr6	157243047	157243947	Intron (XR_002345484.1/USP24, intron 1 of 62)	USP24
chr13	180207523	180208834	Distal Intergenic	LOC106505835
chr15	134917445	134917972	Distal Intergenic	LOC102164001
chr8	71757656	71758187	Promoter (<=1kb)	ART3
chr3	37843031	37844252	Promoter (<=1kb)	HMOX2
chr1	197251494	197252042	Intron (XM_013993494.2/TUSC1, intron 1 of 2)	TUSC1
chr7	45285732	45286319	Distal Intergenic	LOC110261709
chr9	44275028	44275555	Intron (XM_021062877.1/SIK3, intron 7 of 24)	APOA1
chr9	77612879	77613850	Distal Intergenic	LOC110255476
chr3	118967168	118967488	Distal Intergenic	LOC110260106
chr18	5567346	5568117	Intron (XM_021078612.1/PRKAG2, intron 3 of 15)	PRKAG2
chr13	61494632	61495678	Promoter (<=1kb)	LOC110256278
chr8	70660869	70661508	Exon (XM_021101437.1/BTC, exon 4 of 7)	BTC
chr1	54229910	54230517	Intron (XR_002343406.1/LOC102157437, intron 2 of 8)	LOC102157437
chr7	80292768	80293825	Intron (NM_001190181.1/KATNBL1, intron 1 of 9)	KATNBL1
chr14	37464564	37465279	Intron (XR_002338779.1/LOC110256790, intron 1 of 7)	LOC110256790
chr8	71763393	71763651	Intron (NM_001244205.1/ART3, intron 2 of 10)	ART3
chr1	215429976	215430724	Intron (XM_021063862.1/KDM4C, intron 3 of 20)	KDM4C
chr13	207390901	207391645	Promoter (1-2kb)	LOC106508044
chr1	35186408	35187033	Intron (XM_003353215.4/PTPRK, intron 13 of 29)	LOC100157627
chr6	34970299	34970815	Intron (XM_021094227.1/ZNF423, intron 1 of 7)	ZNF423
chr1	33132982	33133401	Distal Intergenic	SAMD3
chr2	145325472	145325819	Distal Intergenic	LOC110259526
chr6	38268048	38268825	Distal Intergenic	LOC106510507
chr4	56672820	56673327	Intron (XM_021088528.1/MRPS28, intron 3 of 3)	LOC106510039
chr15	118650642	118651178	Intron (XM_021076244.1/SMARCAL1, intron 11 of 20)	SMARCAL1
chr1	207565242	207565497	Intron (XM_021063564.1/FREM1, intron 1 of 36)	FREM1
chr7	112482484	112482738	Intron (XM_021099605.1/TTC7B, intron 3 of 21)	TTC7B
chr6	78284734	78285424	Promoter (2-3kb)	PLA2G2E
chr9	47006109	47006852	Distal Intergenic	LOC110255445
chr4	18960460	18961636	Distal Intergenic	COL14A1
chr12	32879116	32879523	Distal Intergenic	NOG
NW_018085268.1	58832	59284	Distal Intergenic	LOC100737061
chr4	18444022	18444338	Exon (XM_021088981.1/SNTB1, exon 4 of 8)	LOC110260231
chr10	68600120	68600635	Intron (XR_001299412.2/LOC106505221, intron 1 of 4)	LOC106505221
chr16	48077246	48077888	Distal Intergenic	CARTPT
chr9	93517277	93517967	Distal Intergenic	KIAA1324L
chr4	120296587	120297168	Intron (NM_214044.2/DPYD, intron 11 of 22)	DPYD
chr3	36917066	36917688	Intron (XM_021088064.1/RBFOX1, intron 2 of 18)	LOC102164962
chr9	19985042	19985409	Distal Intergenic	PICALM
chr10	7282310	7283375	Intron (XM_021064118.1/ESRRG, intron 1 of 7)	ESRRG
chr1	1500939	1501454	Distal Intergenic	FRMD1
chr6	31254588	31255394	Intron (NM_001112692.1/FTO, intron 8 of 8)	LOC110261429
chr5	39025067	39025426	Intron (XR_002344050.1/LOC102163684, intron 1 of 2)	LOC102163684
chr8	70611719	70611965	Distal Intergenic	BTC
chr7	8201912	8202630	Distal Intergenic	LOC110261703
chr3	37094981	37095920	Intron (XM_021088064.1/RBFOX1, intron 1 of 18)	LOC102164962
chr2	8946907	8947523	Intron (XM_021079995.1/STX5, intron 5 of 10)	STX5
chr1	216763376	216764182	Promoter (<=1kb)	RLN2
chr8	32637951	32638384	Intron (XM_021101157.1/LIMCH1, intron 3 of 34)	LOC110262081
chr8	138834408	138834949	Distal Intergenic	BMP2K
chr1	124289207	124290197	Intron (XM_021096114.1/SEMA6D, intron 3 of 21)	SEMA6D
chr8	115899985	115900795	Distal Intergenic	NPNT
chr9	92275613	92276166	Distal Intergenic	IGF2BP3
chr2	71883517	71884513	Intron (XM_021083940.1/INSR, intron 3 of 21)	LOC100522980
chr13	34343971	34344639	Intron (NR_029391.1/ALAS1, intron 8 of 10)	ALAS1
chr12	26447295	26447826	Distal Intergenic	TMEM92
chr4	32388031	32388374	Intron (XR_002343174.1/LOC110260243, intron 3 of 3)	LOC110260243
chr8	120166145	120166543	Distal Intergenic	EMCN
chr7	60108554	60109403	Exon (XM_021099098.1/NEO1, exon 11 of 27)	HCN4
chr1	37057312	37057904	Promoter (1-2kb)	NCOA7
chr11	16572730	16573105	3' UTR	LOC110255754
chr17	22139666	22140473	Intron (XM_021078004.1/TASP1, intron 12 of 12)	ISM1
chr7	53092667	53093526	Intron (XM_021098910.1/IQGAP1, intron 15 of 37)	CRTC3
chr14	114695399	114695891	Intron (XM_021072765.1/SH3PXD2A, intron 1 of 13)	SH3PXD2A
chr16	18963267	18964269	Intron (XR_002339798.1/LOC102162488, intron 3 of 3)	NPR3
chr8	71771322	71771901	Intron (NM_001244205.1/ART3, intron 3 of 10)	ART3
chr13	98941500	98942229	Intron (XM_021069725.1/LOC100514494, intron 1 of 11)	LOC100514494
chr18	15310893	15311505	Intron (XM_021078821.1/EXOC4, intron 11 of 17)	LOC100524776
chr1	246387106	246387913	Distal Intergenic	LOC110256014
chr15	13113516	13114803	Distal Intergenic	TRNAE-UUC-39
chr6	108401682	108402057	Exon (XM_021096180.1/C6H18orf8, exon 17 of 20)	C6H18orf8
chr12	60256932	60257430	Promoter (2-3kb)	LOC110256126
chr2	29685409	29686096	Intron (XM_021085294.1/LOC100517025, intron 21 of 22)	LOC102163715
chr4	83533718	83534367	Intron (XM_005663131.3/CD247, intron 1 of 7)	CD247
chr11	69332782	69333753	Intron (XM_021065868.1/GGACT, intron 1 of 4)	GGACT
chr1	261730629	261731040	Promoter (1-2kb)	DAB2IP
chrX	12055449	12055734	Intron (XM_021080136.1/BMX, intron 3 of 17)	BMX
chr3	32368887	32369455	Intron (XM_003354612.4/TEKT5, intron 5 of 6)	TEKT5
chr15	80756383	80757124	Intron (XM_021076317.1/CHN1, intron 2 of 7)	CHN1
chr11	63004158	63004668	Intron (XM_021065371.1/GPC6, intron 3 of 9)	GPC6
chr5	12864105	12864448	Intron (XM_003126078.6/BTBD11, intron 3 of 16)	BTBD11
chr17	29479913	29481079	Distal Intergenic	PAX1
chr13	180141557	180141960	Distal Intergenic	LOC106505835
chr16	66738377	66738913	Intron (XM_021076526.1/SGCD, intron 3 of 8)	LOC110257243
chr15	131549052	131550116	Intron (XM_021075733.1/CAB39, intron 2 of 8)	CAB39
chr1	128959986	128960297	3' UTR	CAPN3
chr8	104175709	104176229	Distal Intergenic	LOC106504732
chr2	143045630	143046092	Promoter (1-2kb)	LOC110259518
chr2	84720778	84721025	Intron (XM_005661493.3/POC5, intron 3 of 12)	POC5
chr6	160757547	160758224	Intron (XM_013999405.2/EPS15, intron 15 of 24)	TTC39A
chr14	21105295	21105636	Intron (XM_021072214.1/DDX60, intron 11 of 38)	DDX60
chr13	1858403	1859094	Intron (XM_021071331.1/COL6A6, intron 29 of 38)	LOC100739656
chr11	26378528	26379116	Distal Intergenic	OLFM4
chr5	100448837	100449787	Intron (XR_001308923.2/LOC102165555, intron 5 of 6)	LOC102165555
chr7	114222172	114223219	Distal Intergenic	LGMN
chr2	18847793	18848217	Intron (XM_021083170.1/TTC17, intron 19 of 24)	LOC100521654
chr14	89920289	89921065	Distal Intergenic	C14H10orf71
chr15	2513580	2514363	Intron (XM_003133258.4/MMADHC, intron 6 of 7)	TRNAD-GUC-24
chr2	108466133	108467378	Exon (XM_021084557.1/PAM, exon 9 of 26)	PAM
chr12	11615475	11615683	Intron (XM_021066715.1/FAM20A, intron 1 of 10)	FAM20A
chr7	41579755	41580477	Distal Intergenic	MEP1A
chr2	128893704	128893956	Intron (XR_002342077.1/LOC102158243, intron 3 of 9)	LOC102158429
chr3	124730099	124730507	Intron (XR_002342851.1/LOC106509907, intron 2 of 2)	LOC106509907
chr2	81526588	81526741	Promoter (1-2kb)	KIAA1191
chr11	5562500	5563305	Intron (XM_021065522.1/PAN3, intron 7 of 20)	PAN3
chr16	71887145	71887590	Intron (XM_005672613.3/ANXA6, intron 13 of 26)	ANXA6
chr18	34164785	34165337	Promoter (<=1kb)	LOC102167474
chr9	20625714	20626210	Distal Intergenic	PRSS23
chr13	179937138	179937408	Distal Intergenic	NRIP1
chr13	136100874	136101296	Intron (XM_021071254.1/KALRN, intron 5 of 63)	KALRN
chrX	37088140	37089076	Intron (XM_003360273.4/NYX, intron 3 of 4)	NYX
chr4	18977999	18978598	3' UTR	COL14A1
chr1	57558377	57558834	Intron (XM_021089984.1/ANKRD6, intron 1 of 16)	ANKRD6
chr18	25271374	25271703	Distal Intergenic	LOC100514329
chr8	3589574	3590528	Intron (XM_021100958.1/SORCS2, intron 1 of 26)	SORCS2
chr4	104373522	104373947	Intron (XM_021088717.1/ATP1A1, intron 1 of 22)	ATP1A1
chr7	26722518	26722985	Intron (XM_021098518.1/MLIP, intron 1 of 13)	MLIP
chr8	21685204	21685803	Distal Intergenic	LOC102161670
chr4	72817297	72818485	Intron (XM_001926704.6/RAB2A, intron 6 of 7)	LOC106510078
chr10	14670240	14670686	Intron (XM_021064433.1/CDC42BPA, intron 34 of 39)	COQ8A
chr8	72387531	72387869	Intron (XM_003482418.4/SHROOM3, intron 4 of 15)	LOC110262128
chr2	142038197	142038693	Intron (XM_005661736.2/PFDN1, intron 3 of 3)	PFDN1
chr14	140805629	140806603	Intron (XM_005671580.3/INPP5A, intron 2 of 15)	INPP5A
chr1	149506330	149507500	Intron (XM_021073780.1/ZNF407, intron 1 of 8)	ZNF407
chr2	61323599	61323997	Distal Intergenic	KLF2
chr3	53054394	53055056	Exon (XM_005662360.3/RNF149, exon 6 of 9)	RNF149
chr4	108695349	108695756	Promoter (<=1kb)	RAP1A
chr9	37373855	37374606	Intron (XR_002346987.1/C9H11orf87, intron 3 of 7)	C9H11orf87
chr14	36738537	36738873	Intron (XR_002338784.1/LOC106505934, intron 3 of 6)	LOC106505934
chr13	10410434	10410784	Distal Intergenic	LOC110256537
chr15	46166505	46166736	Distal Intergenic	SLC25A4
chr13	53678695	53679030	Distal Intergenic	LOC110256273
chr3	12557166	12557699	Intron (XR_002342333.1/LOC102157493, intron 2 of 3)	LOC102157493
chr2	83622817	83623513	Distal Intergenic	ENC1
chr14	37336853	37337443	Intron (XR_002338779.1/LOC110256790, intron 2 of 7)	LOC110256790
chr1	25258894	25259585	Intron (XM_021087298.1/TXLNB, intron 4 of 8)	TXLNB
chr4	68862422	68863090	Intron (XM_021089289.1/PDE7A, intron 3 of 12)	PDE7A
chr7	112383811	112384633	Intron (XM_021099605.1/TTC7B, intron 9 of 21)	TTC7B
chr8	99041771	99042541	Distal Intergenic	LOC106504728
chr16	5811427	5812026	Intron (XM_003483804.4/RETREG1, intron 3 of 8)	RETREG1
chr2	46153480	46154091	Distal Intergenic	LOC110259725
chr15	113088909	113089414	Distal Intergenic	MYL1
chr4	57983838	57984707	Distal Intergenic	PKIA
chr1	233109760	233110802	Intron (XR_002336498.1/LOC102163669, intron 3 of 6)	NPAP1
chr13	13940708	13941091	Intron (XM_021071475.1/SLC4A7, intron 23 of 23)	NEK10
chr13	126191488	126192133	Intron (XM_021071250.1/LPP, intron 5 of 10)	MIR28
chr10	21795648	21796085	Distal Intergenic	LOC110255652
chr8	56254557	56255494	Intron (XM_003129037.5/POLR2B, intron 10 of 24)	LOC100620901
chr4	3463486	3463846	Intron (XM_021088861.1/TRAPPC9, intron 22 of 23)	KCNK9
chr2	88897019	88897973	Intron (XM_013994946.2/SERINC5, intron 2 of 11)	SERINC5
chr10	2845740	2846523	Distal Intergenic	LOC110255734
chr10	60669317	60670230	Intron (XM_021064259.1/CELF2, intron 1 of 9)	CELF2
chr13	200491202	200491481	Intron (XM_013982582.2/HLCS, intron 6 of 10)	LOC110256485
chr17	51940224	51940656	Distal Intergenic	LOC102164965
chr1	239274374	239275179	3' UTR	TDRD7
chr2	49061358	49061755	Intron (XM_013994566.2/AMPD3, intron 2 of 14)	AMPD3
chr8	109982648	109983174	Distal Intergenic	LOC110255238
chr6	9726119	9726553	Exon (XM_021097061.1/WWOX, exon 6 of 6)	WWOX
chrX	59099737	59100336	3' UTR	CDX4
chr4	51392696	51393216	Distal Intergenic	LOC100153915
chr8	27383473	27384066	Distal Intergenic	LOC110262072
chr2	47290452	47291455	Intron (XM_021083313.1/MICAL2, intron 1 of 37)	MICAL2
chr17	52601587	52601954	Distal Intergenic	LOC106506717
chr6	70378207	70378549	Intron (XM_021095312.1/UBE4B, intron 1 of 26)	UBE4B
chr1	167326657	167326977	Distal Intergenic	RPLP1
chr3	16832837	16833830	Exon (XM_021086361.1/SUMF2, exon 7 of 9)	SUMF2
chr14	138067878	138068361	Distal Intergenic	LOC106506151
chr7	36883686	36884367	Intron (XM_021098672.1/TFEB, intron 1 of 8)	TFEB
chr3	111425863	111426163	3' UTR	TRNAE-UUC-12
chr14	79522997	79523361	Intron (XM_021072165.1/KCNMA1, intron 13 of 30)	KCNMA1
chr6	75264760	75265216	Intron (XM_005665037.3/EPHA2, intron 3 of 16)	EPHA2
chr9	40987302	40987533	Promoter (1-2kb)	TTC12
chr5	47851593	47851916	Intron (XM_021092168.1/LMNTD1, intron 1 of 12)	LMNTD1
chr10	29955653	29956426	Distal Intergenic	LOC110255666
chr9	17528914	17529385	Distal Intergenic	CCDC90B
chr11	13245459	13245857	Exon (NM_001206347.1/POSTN, exon 9 of 23)	LOC102166397
chr7	75863326	75864379	Intron (XM_021099239.1/SLC7A8, intron 1 of 10)	SLC7A8
chr13	61251091	61251968	Exon (XM_021069280.1/ITPR1, exon 31 of 62)	ITPR1
chr14	108946372	108946729	Distal Intergenic	HOGA1
chr3	47594718	47595185	Intron (XM_005662337.3/LOC100511376, intron 1 of 29)	LOC100511376
chr16	45736647	45737148	Distal Intergenic	CD180
chr9	20370497	20371913	Intron (XM_021102108.1/ME3, intron 6 of 16)	LOC102159627
chr1	159170002	159170367	Intron (XM_021099691.1/TNFRSF11A, intron 1 of 9)	TNFRSF11A
chr4	51015605	51015973	Distal Intergenic	LOC100154873
chr1	255950592	255951525	Distal Intergenic	LOC110256153
chr7	36877695	36878417	Promoter (<=1kb)	TFEB
chr3	92002096	92002402	Exon (NM_214449.1/LHCGR, exon 7 of 11)	LHCGR
chr1	43364106	43364578	Intron (XR_002343179.1/LOC110260246, intron 1 of 1)	LOC110260246
chr1	235844958	235845470	Promoter (<=1kb)	C1H9orf131
chr8	125916962	125917369	Intron (XR_002346470.1/LOC110261991, intron 2 of 2)	LOC110261991
chr1	247072575	247073453	Distal Intergenic	LOC110256021
chr9	123617552	123617981	Intron (XR_002347093.1/ZNF648, intron 7 of 11)	ZNF648
chr3	109783059	109783839	Intron (XM_021087669.1/ALK, intron 3 of 28)	LOC100518068
chr3	565342	565850	Intron (NM_214226.1/ADAP1, intron 7 of 11)	LOC110259828
chr2	133643078	133644132	Intron (XM_021085420.1/LYRM7, intron 5 of 5)	LOC110259698
chr2	24715208	24715728	Intron (XM_013990102.2/PRR5L, intron 2 of 10)	PRR5L
chr15	55122874	55123381	Distal Intergenic	SARAF
chr3	120666079	120667182	Distal Intergenic	FAM49A
chr3	31907061	31907646	Distal Intergenic	LOC110260110
chr1	109299929	109300781	Intron (XM_021094295.1/TLN2, intron 36 of 57)	MIR190A
chr13	2524023	2524468	Intron (XM_003132063.5/SH3BP5, intron 3 of 8)	SH3BP5
chr1	14779535	14779870	Intron (NM_001243637.1/ARMT1, intron 4 of 4)	ARMT1
chr14	139296686	139297263	Distal Intergenic	GLRX3
chr4	61669193	61669465	Intron (XM_021089188.1/JPH1, intron 2 of 5)	JPH1
chr2	141974804	141975800	Intron (XM_013995214.2/CYSTM1, intron 2 of 2)	LOC106509580
chr13	113014557	113015197	Intron (XM_021071188.1ALADL2, intron 2 of 17)	LOC110256519
chr15	50315165	50316004	Intron (XM_021076124.1/UNC5D, intron 7 of 17)	LOC110257163
chr4	82318966	82319319	3' UTR	DPT
chr13	115139562	115140545	Intron (XR_002337756.1/LOC106505747, intron 1 of 2)	LOC106505747
chr16	72991513	72992496	Intron (XM_021076851.1/SEMA5A, intron 3 of 23)	LOC110257275
chr15	124586161	124586544	Intron (XR_002339292.1/LOC100523928, intron 1 of 5)	MOGAT1
chr2	120256540	120256934	Intron (XM_021079329.1/COMMD10, intron 4 of 5)	COMMD10
chr18	20097630	20098085	Distal Intergenic	LEP
chr10	32554211	32555377	Exon (XM_021064050.1/UBAP1, exon 5 of 7)	UBAP1
chr14	91233183	91234653	Distal Intergenic	LOC110256825
chr4	2691892	2692236	Intron (XM_021088851.1/PTK2, intron 2 of 30)	PTK2
chr1	248726910	248727884	Distal Intergenic	KLF4
chr14	1458896	1459435	Intron (XR_002338448.1/LOC106505879, intron 2 of 3)	LOC106505879
chr18	17377825	17378663	Distal Intergenic	LOC106508206
chr10	57338588	57339212	Intron (XM_021064231.1/PARD3, intron 3 of 25)	PARD3
chr14	114007272	114007838	Intron (XR_002338751.1/CNNM2, intron 2 of 2)	LOC110256778
chr1	6941738	6942098	Intron (XM_021086232.1/MAP3K4, intron 3 of 26)	MAP3K4
chr14	44514572	44515248	Distal Intergenic	LOC102160252
chr4	11593894	11594689	Distal Intergenic	LOC110260221
chr16	52244303	52244757	Intron (XM_021077115.1/FBXW11, intron 1 of 13)	LOC110257342
chr1	147760800	147761203	Intron (XM_021099045.1/ZNF236, intron 3 of 31)	ZNF236
chr7	53096190	53096835	Exon (XM_021098910.1/IQGAP1, exon 16 of 38)	CRTC3
chr1	234987979	234988480	Distal Intergenic	LOC102164346
chr5	89124572	89125490	Distal Intergenic	PLXNC1
chr6	169134959	169135448	3' UTR	GUCA2A
chr12	26372175	26372915	Distal Intergenic	SGCA
chr13	122997846	122998315	Intron (XM_021069978.1/C13H3orf70, intron 1 of 1)	C13H3orf70
chr16	4165731	4166147	Intron (XM_003359727.5/ANKH, intron 2 of 11)	OTULIN
chr11	71035923	71036338	Distal Intergenic	METTL21C
chr3	78096924	78098005	Distal Intergenic	LOC110260124
chr9	10883988	10885023	Distal Intergenic	LOC100523457
chr15	48902277	48903053	Distal Intergenic	LOC110257028
chr1	98341955	98342416	Intron (XM_013992850.2/CTIF, intron 7 of 11)	TRNAD-GUC
chr14	89919490	89920154	Distal Intergenic	C14H10orf71
chr13	153333340	153333658	Distal Intergenic	LOC110256433
chrX	17986653	17987152	Distal Intergenic	MBTPS2
chr7	12230524	12230864	Distal Intergenic	GMPR
chr2	145144489	145145431	Distal Intergenic	LOC110259526
chr14	99212081	99212385	Intron (XM_021071762.1/SGMS1, intron 1 of 5)	SGMS1
chr8	31371761	31372237	3' UTR	LOC106504627
chr9	100079507	100079830	Distal Intergenic	GNAI1
chr1	253135004	253135446	Intron (XM_021093504.1/HSDL2, intron 3 of 9)	HSDL2
chr18	16036633	16037609	Distal Intergenic	CHCHD3
chr12	40090987	40091401	Intron (XM_013981148.2/RFFL, intron 1 of 5)	RFFL
chr15	96996067	96996923	Intron (XR_002339152.1/LOC106506313, intron 1 of 3)	LOC106506313
chr4	114322423	114322655	Distal Intergenic	LOC100620733
chr4	14985003	14985912	Intron (XM_021088947.1/MTSS1, intron 3 of 13)	LOC106509968
chr7	61268312	61268865	Distal Intergenic	LOC100154692
chr10	41847656	41848007	Intron (XM_021064197.1/ZNF438, intron 4 of 18)	ZNF438
chr13	115673050	115673733	Intron (XR_002338112.1/LOC106505748, intron 1 of 7)	LOC110256521
chr12	7640828	7641445	Promoter (1-2kb)	CDC42EP4
chr3	13573449	13573798	Intron (NM_001246269.1/AUTS2, intron 1 of 19)	AUTS2
chrY	8587632	8588161	Promoter (1-2kb)	LOC110257912
chr1	237094054	237095056	Distal Intergenic	GNE
chr13	46571375	46571633	Intron (XR_002337984.1/LOC106505633, intron 6 of 8)	LOC102163373
chr4	34681276	34681701	Intron (XM_021089033.1/UBR5, intron 1 of 58)	LOC110260477
chr3	91631812	91632765	Intron (XM_021085883.1/FSHR, intron 1 of 7)	FSHR
chr8	55914266	55914522	Distal Intergenic	HOPX
chr6	120402165	120402868	Intron (XM_021096278.1/FHOD3, intron 10 of 26)	LOC106510694
chr17	49276412	49276613	Intron (XM_021078039.1/ZMYND8, intron 19 of 25)	LOC106506707
chr5	64874012	64874652	Intron (XM_021092435.1/ANO2, intron 14 of 26)	NTF3
chr15	135435820	135436484	Distal Intergenic	AGAP1
chr10	2834095	2834644	Distal Intergenic	LOC110255734
chr1	31848044	31848578	Distal Intergenic	ENPP1
chr12	47488507	47490182	Exon (XR_002337295.1/RPH3AL, exon 7 of 8)	LOC110256071
chr13	195102221	195102652	Intron (XM_021070906.1/TIAM1, intron 2 of 28)	LOC110256474
chr1	22283390	22283600	Intron (XM_021072405.1/HIVEP2, intron 1 of 10)	HIVEP2
chr4	38023955	38025253	Intron (XM_005655350.3/STK3, intron 1 of 10)	STK3
chr12	39149413	39149653	Intron (XM_021066205.1/HNF1B, intron 8 of 8)	HNF1B
chr2	138411631	138412206	Promoter (2-3kb)	LOC110259491
chr9	125343515	125344195	Exon (XR_002335966.1/TSEN15, exon 7 of 9)	TSEN15
chr14	117160898	117161841	Intron (XR_002338576.1/LOC110256694, intron 1 of 6)	LOC110256694
chr7	38648244	38648602	Intron (XM_005654195.2/MRPS18A, intron 2 of 5)	MRPS18A
chr7	76053615	76053924	Intron (XM_021099247.1/C7H14orf93, intron 3 of 6)	AJUBA
chr5	24273077	24273770	Distal Intergenic	LOC102165680
chr14	124218600	124219100	Exon (XR_307818.3/NHLRC2, exon 6 of 12)	NHLRC2
chr10	7284688	7285049	Intron (XM_021064118.1/ESRRG, intron 1 of 7)	ESRRG
chr2	30141548	30141860	Intron (XM_003122896.5/MPPED2, intron 4 of 6)	MPPED2
chr15	129743271	129743543	Distal Intergenic	LOC100621775
chr1	78727326	78727787	Distal Intergenic	LOC102159376
chr12	55324914	55325125	Distal Intergenic	MYH2
NW_018084833.1	1792557	1793386	Promoter (<=1kb)	KCNT1
chr4	123244465	123245468	Exon (XM_021090184.1/ABCA4, exon 9 of 51)	ABCA4
chr16	75135379	75135605	Distal Intergenic	TRNAK-UUU-17
chrX	10068264	10068959	Distal Intergenic	LOC106506895
chrX	110710485	110710775	Intron (XM_005654294.3/MOSPD1, intron 1 of 5)	MOSPD1
chr6	13047846	13048186	Intron (XM_005664351.3/GLG1, intron 1 of 26)	LOC110260915
chr4	104761108	104762085	Intron (XR_001308431.2/LOC102165975, intron 2 of 4)	SLC22A15
chr16	21896753	21897019	Intron (NM_001244425.2/SLC1A3, intron 2 of 9)	SLC1A3
chr17	38329269	38329712	Exon (NM_001244625.1/GSS, exon 6 of 13)	LOC106506661
chr12	17996324	17996861	Exon (XM_005668715.3/PLEKHM1, exon 5 of 13)	PLEKHM1
chr18	32408570	32409204	Intron (XR_002340209.1/LOC102164930, intron 3 of 3)	LOC102164930
chr1	147593486	147593799	Distal Intergenic	MBP
chr3	53427607	53428216	Intron (XM_021087167.1/NPAS2, intron 1 of 20)	NPAS2
chr8	12174806	12175232	Distal Intergenic	LDB2
chr4	69929202	69929556	Intron (XR_002343286.1/LOC106510065, intron 3 of 3)	MIR124A-1
chr1	141698780	141699285	Distal Intergenic	UBE3A
chr13	203342712	203343051	Intron (XM_005657158.3/IGSF5, intron 3 of 8)	IGSF5
chr13	38852578	38854034	Intron (XM_021068993.1/ARHGEF3, intron 2 of 12)	ARHGEF3
chr17	32135906	32136342	Intron (XM_001927289.7/ATRN, intron 16 of 28)	LOC100158021
chr10	33988573	33989570	Intron (XM_003357729.3/ACO1, intron 1 of 20)	LOC110255598
chr6	40511564	40512006	Intron (XM_021094256.1/ZNF536, intron 3 of 6)	ZNF536
chr13	134696896	134697145	Intron (XR_002337865.1/LOC110256409, intron 3 of 3)	OSBPL11
chr1	165154470	165155204	Intron (XM_005659865.3/AAGAB, intron 5 of 8)	AAGAB
chr16	45481249	45481746	Intron (XM_021076748.1/MAST4, intron 8 of 30)	MAST4
chr7	38872386	38873017	Distal Intergenic	TRNAV-AAC-9
chr12	5800584	5800888	Exon (XM_021068071.1/MYO15B, exon 6 of 64)	MYO15B
chr7	114168832	114169684	Distal Intergenic	LGMN
chr2	136193535	136193961	Intron (XR_002341906.1/LOC110259480, intron 2 of 3)	LOC110259480
chr14	43866938	43867690	Intron (XM_013983000.2/SEZ6L, intron 1 of 17)	SEZ6L
chr15	2433007	2433719	Intron (XR_002339312.1/LOC102159998, intron 3 of 3)	MMADHC
chr10	50253835	50254280	Intron (XR_002336362.1/LOC102166141, intron 3 of 6)	LOC102166227
chr1	158883583	158884379	Distal Intergenic	PHLPP1
chr13	174024630	174025214	Distal Intergenic	LOC106505829
chr13	144661262	144662120	Intron (XR_002338135.1/LOC106505799, intron 3 of 3)	SEM1-2
chr6	156944620	156945133	Intron (NA/LOC100512969, intron 1 of 1)	LOC100512969
chr2	143050140	143051088	Promoter (1-2kb)	LOC100736974
NW_018084979.1	3336020	3336716	Intron (XM_021081618.1/BRF1, intron 4 of 17)	BRF1
chr1	208467523	208468020	Distal Intergenic	NFIB
chr3	125007957	125009100	Promoter (2-3kb)	LPIN1
chr2	141746559	141747730	Intron (XM_021084879.1/NRG2, intron 1 of 10)	LOC110259506
chr1	108042475	108043000	Intron (XM_021093314.1/DAPK2, intron 2 of 9)	DAPK2
chr8	21681923	21682269	Distal Intergenic	LOC102161670
chr14	107071419	107071887	Intron (XM_021074175.1/SORBS1, intron 1 of 23)	SORBS1
chr8	71761763	71762239	Intron (NM_001244205.1/ART3, intron 2 of 10)	ART3
chr8	56247806	56248533	Intron (XM_003129037.5/POLR2B, intron 6 of 24)	LOC100620901
chr1	161892004	161892410	Intron (XR_002346174.1/ZNF532, intron 9 of 11)	LOC100627702
chr6	72055472	72055756	3' UTR	MIIP
NW_018085268.1	57911	58659	Distal Intergenic	LOC100737061
chr14	138069022	138069846	Distal Intergenic	LOC106506151
chr7	86065635	86066497	Intron (XM_013978269.2/CHD2, intron 9 of 37)	LOC110261692
chr3	112992191	112992463	Intron (XM_021087736.1/KIF3C, intron 5 of 11)	KIF3C
chr10	55051013	55051490	Intron (XM_021064964.1/MALRD1, intron 32 of 43)	LOC110255701
chrX	7975708	7976230	Intron (XM_021080045.1/ARHGAP6, intron 3 of 12)	ARHGAP6
chr3	24199229	24199635	3' UTR	PDZD9
chr16	19746015	19746736	Intron (XM_021076980.1/ADAMTS12, intron 3 of 24)	ADAMTS12
chr4	126797099	126797962	Intron (XM_021090296.1/LRRC8D, intron 1 of 3)	LRRC8D
chr16	25442179	25442846	Intron (XR_002339539.1/LOC106506472, intron 1 of 2)	LOC106506472
chr18	39777489	39778178	Intron (XM_021079327.1/BBS9, intron 26 of 28)	BMPER
chr16	37954601	37955487	Promoter (2-3kb)	PDE4D
chr15	68658806	68659664	Distal Intergenic	LOC110257119
chr14	34192077	34193228	Distal Intergenic	LOC100156825
chr1	124358955	124359477	Intron (XM_021096114.1/SEMA6D, intron 2 of 21)	LOC110259502
chr16	4840307	4840773	Intron (XM_003133850.6/FBXL7, intron 1 of 3)	FBXL7
chr14	92646705	92647452	Exon (XR_002338473.1/LOC102165722, exon 8 of 8)	LOC110256646
chr10	47707875	47708475	Intron (XM_021064221.1/FRMD4A, intron 2 of 23)	FRMD4A
chr3	109793392	109794757	Intron (XM_021087669.1/ALK, intron 4 of 28)	LOC100518068
chr3	124407101	124407648	Distal Intergenic	LOC106509905
chr5	66097109	66097492	Intron (NM_214088.1/CCND2, intron 4 of 4)	LOC106507534
chr13	180893806	180894252	Intron (XM_021071412.1/LOC106508546, intron 4 of 5)	LOC106508546
chr15	48838565	48838781	Distal Intergenic	LOC106506229
chr16	22734049	22734271	Intron (XM_021076961.1/WDR70, intron 9 of 17)	WDR70
chr16	72918235	72919586	Intron (XM_021076851.1/SEMA5A, intron 1 of 23)	SEMA5A
chr5	102670079	102670619	Intron (XR_002344362.1/LOC110260828, intron 1 of 3)	LOC110260828
chrX	8238434	8240393	Intron (XM_021080043.1/ARHGAP6, intron 1 of 12)	ARHGAP6
chr18	15752166	15752633	Intron (XM_021078821.1/EXOC4, intron 7 of 17)	EXOC4
chr3	70720059	70720551	Distal Intergenic	LOC100739431
chr14	99439020	99439196	Intron (XM_021071756.1/SGMS1, intron 1 of 9)	SGMS1
chr3	132334386	132334878	Promoter (<=1kb)	PXDN
chr1	251656805	251657165	Exon (XR_002338980.1/LOC110256901, exon 5 of 6)	MUSK
chr5	19542768	19543093	Distal Intergenic	GPR84
chr18	43017414	43017840	Promoter (1-2kb)	LOC106506830
chr7	100092322	100093033	Distal Intergenic	LOC102167686
chrX	101676603	101677229	Distal Intergenic	LOC106507032
chr1	53486581	53487254	Distal Intergenic	CEP162
chr1	31339329	31339738	Intron (XM_001926931.3/MOXD1, intron 5 of 13)	MOXD1
chr5	101250806	101251054	Promoter (<=1kb)	OTOGL
chr15	116322055	116322793	Intron (XM_021076086.1/SPAG16, intron 12 of 14)	LOC100738120
chr4	121187411	121187971	Distal Intergenic	LOC110260377
chr1	58214752	58215181	Intron (XR_002343529.1/BACH2, intron 1 of 6)	BACH2
chr9	52398865	52399476	Intron (XM_021063089.1/PKNOX2, intron 3 of 14)	PKNOX2
chr17	59863437	59863875	3' UTR	LOC110257473
chr1	126391897	126392837	Distal Intergenic	GATM
chr1	4625082	4625796	Promoter (<=1kb)	LOC110259867
chr1	126397353	126397774	Distal Intergenic	GATM
chr15	82257735	82258152	Intron (XR_002339246.1/LOC110257070, intron 2 of 2)	LOC110257070
chr9	87402100	87402673	Intron (XM_021102482.1/HDAC9, intron 4 of 27)	HDAC9
chr11	47791573	47791873	Distal Intergenic	COMMD6
chr14	134045913	134046309	Intron (XM_021073622.1/FAM53B, intron 3 of 3)	FAM53B
chr18	37996276	37997143	Promoter (<=1kb)	LOC110257555
chr16	46338814	46339267	Distal Intergenic	LOC106506519
chr14	89614017	89614530	Intron (XM_021073024.1/WDFY4, intron 58 of 65)	LRRC18
chr6	77735088	77735397	Exon (XR_002344920.1/EMC1, exon 16 of 24)	EMC1
chr3	17341144	17341671	Distal Intergenic	PRSS36
chr12	42440431	42440863	Intron (XM_021067447.1/MYO1D, intron 21 of 21)	CDK5R1
chr4	17473789	17474282	Distal Intergenic	SHAS2
chr4	18707294	18708110	Intron (XM_005662880.3/COL14A1, intron 45 of 47)	MRPL13
chr16	66787643	66788047	Intron (XM_021076526.1/SGCD, intron 3 of 8)	LOC110257243
chr6	52746126	52746884	Intron (XM_021094622.1/ARHGAP35, intron 1 of 6)	ARHGAP35
chr3	91254866	91255349	Distal Intergenic	FSHR
chr6	92790163	92790658	Distal Intergenic	MIR9842
chr7	86440199	86440997	Intron (XM_021100071.1/C7H15orf32, intron 5 of 5)	C7H15orf32
chr5	83811324	83812049	Promoter (1-2kb)	SLC17A8
chr18	12953702	12954075	Distal Intergenic	LOC106506762
chr9	102136075	102136598	Intron (XM_021102537.1/MAGI2, intron 23 of 23)	LOC106504985
chr6	72079550	72080083	Distal Intergenic	MIIP
chr3	80145207	80146767	Distal Intergenic	LOC100522072
chr3	78152412	78153161	Distal Intergenic	LOC110260124
chr4	106800438	106800996	Intron (XM_021090720.1/RSBN1, intron 5 of 6)	PHTF1
chr13	88855502	88855996	Distal Intergenic	AGTR1
chr14	82319456	82319888	Intron (XM_021074409.1/TSPAN14, intron 1 of 8)	TSPAN14
chr7	49478541	49479037	Distal Intergenic	ABHD17C
chr3	108807762	108807999	Intron (NM_001142845.1/LCLAT1, intron 1 of 4)	LCLAT1
chr12	795492	795938	Distal Intergenic	SLC16A3
chr14	20538974	20539332	Intron (XM_021072854.1/SH3RF1, intron 6 of 11)	CBR4
chr3	91624061	91624586	Intron (XM_021085883.1/FSHR, intron 1 of 7)	FSHR
chr1	14069750	14070071	Intron (XM_021084410.1/SYNE1, intron 105 of 150)	LOC102163894
chr15	134376503	134376778	Distal Intergenic	LOC110257068
chr12	48504079	48504730	Intron (XM_021067620.1/METTL16, intron 9 of 11)	MNT
NW_018085268.1	73477	73959	Distal Intergenic	LOC100737061
chr11	22365150	22365822	Distal Intergenic	LOC110255766
chrX	85989177	85989668	Intron (XM_001925154.7/IL1RAPL2, intron 5 of 10)	TEX13A
chr10	4805805	4806267	Distal Intergenic	LOC106505077
chr8	33619262	33619897	Intron (XM_021101159.1/ATP8A1, intron 1 of 38)	ATP8A1
chr7	111031987	111032355	Distal Intergenic	LOC100156456
chr13	126503388	126503958	Distal Intergenic	TPRG1
chr1	215337640	215338353	Intron (XM_021063862.1/KDM4C, intron 7 of 20)	KDM4C
chr16	38146190	38146932	Intron (XM_021076880.1/PDE4D, intron 1 of 14)	LOC110257276
chr10	14560554	14561206	Exon (XM_021064083.1/PSEN2, exon 14 of 14)	LOC100510923
chr12	3864795	3865271	Intron (XM_021066531.1/TNRC6C, intron 12 of 21)	TMC8
chr1	189640593	189640928	Distal Intergenic	SIX1
chr15	914245	914674	Intron (NA/LOC110257091, intron 1 of 1)	LOC110257091
chr14	124930122	124931081	Intron (XM_013983755.2/ABLIM1, intron 1 of 24)	ABLIM1
chr11	66741538	66741915	Distal Intergenic	LOC106505333
chr11	17932328	17932930	Distal Intergenic	KPNA3
chr4	38066456	38066839	Intron (XM_005655350.3/STK3, intron 2 of 10)	STK3
chr9	106299046	106299540	Distal Intergenic	NAMPT
chrX	121414300	121414743	Intron (XM_021080475.1/LOC110257797, intron 2 of 11)	LOC110257797
chr7	9778173	9778778	Promoter (<=1kb)	GFOD1
chr2	48128045	48128861	Intron (XM_005661126.3/GALNT18, intron 6 of 10)	LOC106509422
chr14	133948437	133949022	Intron (XM_021071963.1/LHPP, intron 5 of 5)	LOC110256806
chr11	47096449	47097022	Distal Intergenic	LOC110255827
chr13	50910228	50910709	Intron (XM_021069209.1/FRMD4B, intron 1 of 22)	FRMD4B
chr11	13801649	13802332	Intron (XM_021065215.1/FREM2, intron 2 of 28)	FREM2
chr5	21604840	21605266	Intron (XM_013988306.2/RNF41, intron 3 of 6)	TRNAS-CGA
chr1	147645105	147646002	Distal Intergenic	MBP
chr12	2472617	2473341	Intron (XR_002336942.1/LOC110255947, intron 1 of 1)	LOC110255947
chr1	57880646	57881082	Promoter (<=1kb)	GJA10
chr16	75142253	75142777	Distal Intergenic	TRNAK-UUU-17
chr18	46825270	46825906	Intron (XR_002340478.1/LOC102165006, intron 2 of 6)	LOC102165006
chr11	22920153	22920949	Promoter (<=1kb)	LOC102167197
chr13	48573259	48574139	Distal Intergenic	KBTBD8
chr3	123178278	123179399	Distal Intergenic	LOC110260055
chr10	11667916	11668312	Intron (XM_021064356.1/DISP1, intron 2 of 7)	DISP1
chr11	79103071	79103813	Exon (NM_001278771.1/CDC16, exon 14 of 18)	UPF3A
chr3	111863006	111864181	Promoter (<=1kb)	DNAJC5G
chr13	8343142	8343783	Intron (XM_021069747.1/ZNF385D, intron 3 of 7)	ZNF385D
chr14	79999643	80000417	Intron (XM_021072172.1/KCNMA1, intron 1 of 27)	LOC110256684
chr13	43464315	43465115	Intron (XM_021070771.1/PTPRG, intron 2 of 29)	PTPRG
chr17	52115929	52116392	Promoter (<=1kb)	LOC102165584
NW_018084968.1	612562	613003	Intron (XM_021081478.1/LARGE1, intron 2 of 14)	LOC110258316
chr2	27204507	27205179	Intron (XM_005661031.3/CD59, intron 4 of 4)	C2H11orf91
chr4	110566351	110566759	Intron (XM_005663586.3/GNAI3, intron 1 of 8)	GNAI3
chr1	223936891	223937852	Exon (XM_021074417.1/TRPM3, exon 11 of 27)	LOC110255683
chr6	15805621	15805899	Intron (XM_021097088.1/ZFHX3, intron 3 of 9)	LOC110261270
chr4	118055249	118055673	Intron (XM_013997351.2/MFSD14A, intron 8 of 12)	MFSD14A
chr8	84324275	84324668	Intron (XM_003129177.6/GAB1, intron 1 of 11)	GAB1
chr13	125493808	125494202	Distal Intergenic	LOC106508361
chrX	14632152	14633054	Promoter (<=1kb)	RAI2
chr15	80544228	80545042	Exon (XM_013990591.2/WIPF1, exon 3 of 8)	WIPF1
chr13	198709793	198710415	Distal Intergenic	LOC106508030
chr5	39081931	39082452	Distal Intergenic	LOC102163684
chr6	115900903	115901211	3' UTR	RNF138
chr6	118760247	118760987	Distal Intergenic	LOC110261194
chr8	72227496	72227985	Intron (XM_003482418.4/SHROOM3, intron 3 of 15)	LOC110262129
chr13	192713181	192713473	Distal Intergenic	BACH1
chr13	111182452	111183113	Intron (NM_001243484.1/NCEH1, intron 1 of 4)	NCEH1
chr13	159645636	159646464	Distal Intergenic	LOC100525958
chr15	25425278	25425942	Distal Intergenic	TEX51
chr15	84801256	84801803	Intron (XM_021075321.1/SESTD1, intron 7 of 15)	SESTD1
chr8	130146715	130147158	Intron (XM_021100748.1/FAM13A, intron 6 of 23)	FAM13A
chr14	32066679	32067216	Distal Intergenic	HVCN1
chr15	33351095	33351712	Exon (XR_002339254.1/LOC106509653, exon 4 of 19)	LOC106509653
chr9	39650773	39651009	Intron (XM_003129841.4/C9H11orf52, intron 1 of 3)	C9H11orf52
chr4	124384043	124384428	Intron (XM_021090217.1/EVI5, intron 1 of 20)	EVI5
chr13	94753088	94753687	Distal Intergenic	LOC100511901
chr18	16614457	16615282	Intron (XM_021078941.1/PLXNA4, intron 3 of 31)	PLXNA4
chr1	110339888	110340206	Distal Intergenic	LOC100520817
chr2	131728618	131728900	Intron (XR_002341892.1/LOC110259470, intron 2 of 2)	SLC27A6
chr7	89028803	89029503	Promoter (2-3kb)	RAB15
chr8	115890071	115890616	Distal Intergenic	NPNT
chr12	13046807	13047422	Intron (XM_021066740.1/PRKCA, intron 3 of 18)	LOC110255985
chr16	15046142	15046766	Distal Intergenic	LOC100626931
chr2	13167070	13167555	Intron (XM_021083022.1/CTNND1, intron 11 of 16)	CTNND1
chr3	125016836	125017515	Promoter (2-3kb)	LPIN1
chr15	48733286	48733674	Distal Intergenic	LOC110256999
chr6	165454716	165455176	Intron (XM_021096724.1/MAST2, intron 6 of 33)	LOC100511937
chr10	21090853	21091393	Intron (XM_005667989.3/NEK7, intron 8 of 9)	NEK7
chr1	197135547	197136369	Distal Intergenic	TUSC1
chr6	164860876	164861774	Distal Intergenic	MOB3C
chr18	9568274	9568747	Distal Intergenic	KDM7A
chr15	110439342	110440182	Distal Intergenic	KLF7
chr6	102108303	102108939	Distal Intergenic	LOC110261394
chr11	22765605	22766608	Distal Intergenic	LOC106504680
chr7	115009835	115010460	Exon (XM_021099643.1/UNC79, exon 49 of 52)	PRIMA1
chr9	34068118	34068588	Distal Intergenic	DYNC2H1
chr14	97895632	97896420	Intron (XM_021072187.1/PRKG1, intron 5 of 17)	CSTF2T
chr5	47784376	47784778	Intron (XM_005653133.3/RASSF8, intron 2 of 5)	LMNTD1
chr3	92316416	92316861	Intron (XM_013987897.2/FOXN2, intron 2 of 6)	FOXN2
chr17	35452417	35453319	Exon (XM_021078101.1/TPX2, exon 5 of 18)	TPX2
chr10	24515372	24516753	5' UTR	PPP1R12B
chr1	27952947	27953652	Intron (XM_013984860.2/MTFR2, intron 7 of 7)	LOC102158075
chr10	50806304	50806607	Intron (XM_021064229.1/KIAA1217, intron 5 of 21)	LOC110255589
chr1	271526536	271527377	Intron (XM_005654593.3/RAPGEF1, intron 13 of 25)	LOC100510887
chr3	30823803	30824857	Intron (XM_021088059.1/SNX29, intron 10 of 15)	SNX29
chr10	50767195	50767544	Intron (XM_021064229.1/KIAA1217, intron 7 of 21)	LOC110255587
chr11	24758949	24759437	Distal Intergenic	AKAP11
chr13	54730791	54731294	Intron (XM_021069221.1/PDZRN3, intron 3 of 9)	PDZRN3
chr15	97403008	97403306	Distal Intergenic	LOC106506313
chr7	14186390	14186764	Distal Intergenic	RNF144B
chr7	107406058	107406770	Distal Intergenic	FLRT2
chr3	124402566	124402755	Distal Intergenic	LOC106509905
chrX	111949218	111949784	Distal Intergenic	RBMX
chr1	113664069	113664798	Intron (XR_002344700.1/LOC102158936, intron 7 of 11)	LIPC
chr7	112430704	112431290	Intron (XM_021099605.1/TTC7B, intron 5 of 21)	TTC7B
chr3	120922172	120923021	Distal Intergenic	FAM49A
chr3	56012415	56013032	Intron (XM_021087232.1/VWA3B, intron 21 of 27)	CNGA3
chr18	17799867	17800237	Intron (XR_002340361.1/LOC106506781, intron 7 of 11)	MKLN1
chr14	45472958	45473978	Intron (XM_021074051.1/TTC28, intron 6 of 23)	LOC110256863
chr6	160525404	160526341	Intron (XM_021096663.1/OSBPL9, intron 2 of 22)	OSBPL9
chr18	53620888	53621321	Distal Intergenic	LOC110257602
chr9	13109497	13110158	Intron (XM_005667171.2/TENM4, intron 22 of 36)	LOC106504824
chr16	32415475	32415869	Intron (XM_021076566.1/ITGA2, intron 21 of 30)	MOCS2
chr16	27200691	27201542	Promoter (1-2kb)	GHR
chr1	133286959	133287417	Distal Intergenic	TMCO5A
chr13	147114974	147116310	Intron (XR_001300575.2/LOC106505808, intron 3 of 4)	LOC106505808
chr14	63219111	63219855	Intron (XM_001929282.5/CCDC6, intron 3 of 8)	MRLN
chr3	72782011	72782547	Intron (XR_002342620.1/LOC102163904, intron 2 of 4)	LOC102163904
chr1	250299099	250299883	Intron (XM_021067313.1/EPB41L4B, intron 14 of 26)	EPB41L4B
chr5	77146194	77147163	Distal Intergenic	SLC38A2
chr1	180409942	180410242	Intron (XM_001927720.7/SAV1, intron 4 of 4)	SAV1
chr3	94555249	94555579	Intron (XM_021088294.1/PRKCE, intron 3 of 15)	LOC110260103
chr15	15841839	15842121	Intron (XM_003133266.5/DARS, intron 4 of 15)	DARS
chr1	107987251	107988061	Distal Intergenic	DAPK2
chr15	48360240	48360627	Downstream (<=300bp)	BAG4
chr16	73273567	73274004	Intron (XM_021076851.1/SEMA5A, intron 17 of 23)	LOC110257319
chr7	60396090	60397307	Distal Intergenic	NEO1
chr8	113986131	113986512	Intron (NM_214331.1/HADH, intron 1 of 7)	HADH
chr2	30333721	30334164	Distal Intergenic	ARL14EP
chr9	105641216	105641750	Intron (XM_003482700.4/ATXN7L1, intron 8 of 16)	ATXN7L1
chr2	128234417	128235565	Distal Intergenic	LOC100512950
chr1	25288943	25289485	Distal Intergenic	TXLNB
chr14	33451327	33451795	Intron (XM_021073556.1/CCDC60, intron 1 of 13)	CCDC60
chr10	57247137	57247749	Intron (XM_021064231.1/PARD3, intron 7 of 25)	LOC110255706
chr6	108890075	108890622	Intron (XM_021096193.1/TTC39C, intron 1 of 13)	TTC39C
chr4	72405778	72406398	Promoter (<=1kb)	LOC110260459
chr1	231348381	231349263	Distal Intergenic	LOC106509192
chr12	27168742	27169278	Promoter (<=1kb)	LOC110255912
chr2	127496241	127497590	Distal Intergenic	LOC100512217
chr1	52899617	52900071	Intron (XM_003480275.4/KCNQ5, intron 10 of 13)	LOC100511846
chr10	21520206	21520540	Intron (XM_003130596.6/PTPRC, intron 2 of 35)	PTPRC
chr9	11912934	11913141	Promoter (2-3kb)	PAK1
chr9	48685974	48687010	Intron (XR_002335695.1/LOC110255448, intron 1 of 4)	LOC110255448
chr16	66803003	66803312	Intron (XM_021076526.1/SGCD, intron 3 of 8)	LOC110257243
chr9	126631717	126632078	Distal Intergenic	LOC110262257
chr11	69554864	69555138	Intron (XR_002336738.1/LOC102165696, intron 1 of 2)	LOC102165696
chr8	115820664	115820987	Intron (XM_021101707.1/NPNT, intron 5 of 13)	NPNT
chr14	21361747	21362239	Distal Intergenic	LOC110256686
chr11	67773985	67774580	Intron (XM_021065843.1/DOCK9, intron 49 of 52)	LOC100522098
chr14	79120740	79121780	Distal Intergenic	LOC106506047
chr18	44198536	44198768	Intron (XM_013985747.2/CREB5, intron 1 of 10)	CREB5
chr13	92424793	92425325	Intron (XR_001300369.2/LOC106505712, intron 2 of 4)	LOC106505712
chrX	113762993	113763494	Intron (XM_021080533.1/FGF13, intron 2 of 6)	LOC110257819
chr14	107134978	107135673	Promoter (1-2kb)	SORBS1
chr13	9851833	9852689	Exon (XR_001300078.2/LOC106505551, exon 2 of 4)	LOC106505551
chr7	8026355	8026737	Promoter (1-2kb)	LOC110261774
chr11	58903465	58903729	Distal Intergenic	LOC102164643
chr1	74872480	74873228	Distal Intergenic	ARMC2
chr5	85684281	85684706	Intron (XR_002344204.1/LOC102160458, intron 2 of 17)	LOC102160458
chr1	273745084	273746075	Promoter (<=1kb)	RXRA
chr12	31639149	31639786	3' UTR	LOC110256029
chr1	207742634	207743496	Promoter (<=1kb)	FREM1
chr1	126471278	126471749	Distal Intergenic	LOC100624411
chr11	19625500	19626753	Intron (XM_021065584.1/SUCLA2, intron 2 of 10)	SUCLA2
chr5	31122179	31122485	Intron (XM_021092898.1/GRIP1, intron 1 of 25)	GRIP1
chr3	100319593	100320116	Exon (XR_002342757.1/LOC106507388, exon 3 of 3)	LOC106507388
chr2	47291766	47292260	Intron (XM_021083313.1/MICAL2, intron 1 of 37)	MICAL2
chr3	119948011	119948836	Distal Intergenic	KCNS3
chr7	65645806	65646647	Distal Intergenic	LOC106504453
chr6	72057811	72058613	Distal Intergenic	MIIP
chr6	91945793	91947206	Intron (XM_021095924.1/CLSPN, intron 2 of 24)	CLSPN
chr14	123936186	123936519	Intron (XM_021072198.1/NRAP, intron 35 of 39)	HABP2
chr1	162464299	162464765	Intron (XM_021073857.1/NEDD4L, intron 1 of 25)	NEDD4L
chr11	46217334	46218093	Intron (XM_021065113.1/KLF12, intron 3 of 7)	KLF12
chr13	121300217	121300771	Intron (XM_021069899.1/MCF2L2, intron 1 of 25)	MCF2L2
chr3	11389324	11389763	Promoter (2-3kb)	RFC2
chr16	45978189	45978424	Distal Intergenic	LOC106506519
chr17	49453696	49454822	Distal Intergenic	ZMYND8
chr6	80475519	80476112	Intron (XM_021095498.1/ZBTB40, intron 15 of 19)	EPHA8
chr14	80865346	80865591	Intron (XR_002338696.1/LOC102163764, intron 5 of 7)	LOC106506052
chr17	57114582	57115155	Distal Intergenic	LOC110257496
chr18	19110566	19110936	Intron (XM_021078993.1/NRF1, intron 1 of 10)	NRF1
chr16	54134181	54134551	Intron (XM_021076633.1/DOCK2, intron 25 of 51)	FAM196B
chr4	90791587	90791943	Promoter (1-2kb)	CRP-2
chr12	10985314	10985663	Intron (XM_013980816.2/MAP2K6, intron 1 of 12)	LOC106505399
chr13	10513585	10514052	Distal Intergenic	LOC110256537
chr4	130579020	130580175	Promoter (<=1kb)	DDAH1
chr13	109797924	109798754	Intron (XM_021071166.1/TNIK, intron 3 of 29)	TNIK
chr5	90712135	90712558	Intron (XR_002344341.1/LOC106510428, intron 3 of 4)	LOC106510428
chrX	14613024	14613855	Promoter (1-2kb)	RAI2
chr9	119675614	119676276	Intron (XR_002335937.1/LOC110255514, intron 3 of 3)	LOC110255514
chr6	158090962	158091414	Distal Intergenic	LOC110261227
chr9	6828299	6828790	Promoter (2-3kb)	PHOX2A
chr6	67911526	67912281	Intron (XM_021097504.1/CAMTA1, intron 4 of 24)	CAMTA1
chr15	55327439	55328263	Distal Intergenic	DUSP4
chr13	29313044	29313441	Distal Intergenic	CCR3
chr13	89069212	89069496	Intron (XM_021068540.1/CPB1, intron 5 of 10)	CPA3
chr2	129776539	129777727	Distal Intergenic	LMNB1
chr17	13706355	13707014	Distal Intergenic	PRNP
chr3	6297808	6298360	Promoter (1-2kb)	ARPC1A
chr9	67814888	67815616	Promoter (<=1kb)	C4BPA-2
chr7	25552474	25552866	Distal Intergenic	LOC110261501
chr9	19746542	19746988	Intron (XM_021062588.1/SYTL2, intron 2 of 22)	SYTL2
chr7	86189978	86190479	Intron (XR_002345977.1/FAM174B, intron 1 of 1)	FAM174B
chr6	153376611	153377406	Intron (XR_002345481.1/LOC102165506, intron 3 of 3)	LOC102165506
chr9	72001986	72002338	Intron (XM_021102183.1/AKAP9, intron 21 of 49)	LOC100516749
chr13	111175386	111175884	Intron (NM_001243484.1/NCEH1, intron 1 of 4)	NCEH1
chr1	162201306	162202239	Intron (XR_002338854.1/ALPK2, intron 4 of 13)	LOC110256838
chr9	3230314	3230788	Exon (XM_021062338.1/DNHD1, exon 4 of 45)	DNHD1
chr1	163421519	163422266	Intron (XM_013993302.2/IGDCC4, intron 3 of 18)	IGDCC4
chr10	69013374	69014057	Intron (XM_021065075.1/DIP2C, intron 4 of 35)	DIP2C
chr13	19999229	19999639	Distal Intergenic	LOC106505563
chr1	147597156	147598718	Distal Intergenic	MBP
chr9	44448494	44449355	Intron (XM_021062877.1/SIK3, intron 1 of 24)	SIK3
chr1	124364842	124365323	Intron (XM_021096114.1/SEMA6D, intron 1 of 21)	LOC110259502
chr4	88763145	88763877	Intron (XM_021089514.1/ATF6, intron 7 of 15)	ATF6
chr13	148600046	148600402	Distal Intergenic	NECTIN3
chr8	17553997	17554522	Distal Intergenic	LOC110262066
chrX	94921767	94922189	Intron (XM_001925936.6/PLS3, intron 1 of 17)	LOC102164969
chr13	107682597	107682849	Distal Intergenic	LOC102159375
chr2	139869852	139870162	Intron (XM_021084800.1/LOC106509573, intron 1 of 8)	LOC106509573
chr13	206495703	206496363	Distal Intergenic	SIK1
chr13	8507023	8507437	Intron (XM_021069747.1/ZNF385D, intron 1 of 7)	ZNF385D
chr9	125394594	125394939	Intron (XR_002335966.1/TSEN15, intron 8 of 8)	LOC106505031
chr7	51860251	51860532	Distal Intergenic	TM6SF1
chr15	46384928	46385586	3' UTR	LRP2BP
NW_018085152.1	20606	20854	Distal Intergenic	LOC110258667
chr1	98216868	98217471	Intron (XM_013992850.2/CTIF, intron 1 of 11)	TRNAD-GUC
chr2	130880367	130880936	Distal Intergenic	LOC106509551
chr3	31339241	31339517	Promoter (1-2kb)	ZC3H7A
chr11	17371712	17372228	Exon (XR_002336666.1/LOC110255810, exon 1 of 3)	LOC110255810
chr16	21467201	21467502	Intron (NM_001171755.1/SKP2, intron 2 of 9)	SKP2
chr14	111471728	111472043	Intron (XM_021072070.1/SCD, intron 5 of 5)	SCD
chr2	89706239	89706513	Intron (XM_021084499.1/RASGRF2, intron 17 of 26)	CKMT2
chr2	103809897	103810369	Intron (XM_021085153.1/RIOK2, intron 9 of 15)	LIX1
chr2	4207388	4207739	Distal Intergenic	LOC110259277
chr3	13726406	13726709	Intron (NM_001246269.1/AUTS2, intron 1 of 19)	LOC110260080
chr7	26729146	26730735	Intron (XM_021098518.1/MLIP, intron 1 of 13)	MLIP
chr5	58585725	58586319	Intron (XM_021092316.1/GRIN2B, intron 3 of 14)	GRIN2B
chr3	87138720	87139059	Intron (XM_021088228.1/ACYP2, intron 2 of 4)	ACYP2
chr4	7090658	7090909	Intron (XM_021088872.1/ZFAT, intron 11 of 19)	ZFAT
chr11	11910665	11911050	Intron (XM_021065209.1/DCLK1, intron 4 of 16)	DCLK1
chr3	30907220	30907748	Intron (XM_021088059.1/SNX29, intron 9 of 15)	SNX29
chrX	35615639	35616248	Distal Intergenic	LOC106506944
chr3	117710902	117711150	Distal Intergenic	LOC100523548
chr9	134587489	134587727	Promoter (2-3kb)	PLXNA2
chr6	148791721	148792177	Intron (XM_021097761.1/ROR1, intron 2 of 10)	ROR1
chr18	37828028	37828363	Intron (XM_013985720.2/EEPD1, intron 6 of 7)	KIAA0895
chr1	78248333	78249064	Distal Intergenic	LOC100157812
chr1	132268396	132268872	Promoter (<=1kb)	LOC102162931
chr6	4667043	4668422	Exon (XR_002344480.1/LOC110260905, exon 2 of 2)	LOC110260905
chr1	31826356	31826603	Distal Intergenic	ENPP1
chr9	130870823	130871301	Intron (XR_002336041.1/LOC102164427, intron 1 of 2)	LOC102164427
chr7	92225643	92226698	Intron (XM_021099935.1/RAD51B, intron 11 of 11)	LOC110261689
chr15	38047023	38047951	Intron (XM_021074698.1/LOC404703, intron 1 of 2)	LOC404703
chr12	16161260	16161761	Intron (XM_021068144.1/TLK2, intron 12 of 21)	MRC2
chr2	81619924	81621124	Promoter (2-3kb)	LOC102158524
chr8	135360072	135360894	Intron (XM_021101867.1/LIN54, intron 4 of 12)	LIN54
chr10	27328738	27329490	Intron (XR_002336293.1/C10H9orf3, intron 5 of 18)	LOC102158497
chr1	338207	338786	Distal Intergenic	LOC106508781
chr15	137299390	137299867	Intron (XM_021075473.1/LRRFIP1, intron 1 of 20)	LRRFIP1
chr2	29687284	29687618	Intron (XM_021085294.1/LOC100517025, intron 21 of 22)	LOC102163715
chr2	138212468	138212894	Intron (XM_021084784.1/TGFBI, intron 8 of 17)	TGFBI
chr1	109783478	109783889	Distal Intergenic	LOC102164011
chr2	37633850	37634682	Intron (XR_002341547.1/LOC110259290, intron 1 of 4)	LOC110259290
chr3	46972508	46973415	Intron (XM_021087100.1/TMEM127, intron 2 of 10)	CIAO1
chr7	121255263	121255860	Intron (XM_021099728.1/WDR25, intron 2 of 6)	MIR9830
chr4	34686511	34687144	Intron (XM_021089033.1/UBR5, intron 1 of 58)	LOC110260477
chr1	169056843	169057164	Intron (XM_021073924.1/THSD4, intron 7 of 17)	NANOG
chr2	119916724	119917045	Exon (XR_001307147.2/LOC106509530, exon 3 of 3)	LOC106509530
chr4	58223120	58223828	Intron (NA/LOC100512896, intron 1 of 5)	LOC100512896
chr15	101109679	101110208	Intron (XM_021076232.1/ANKRD44, intron 1 of 27)	ANKRD44
chr4	77735119	77735731	Intron (XM_021089396.1/ST18, intron 1 of 27)	ST18
chr10	61825272	61825600	Distal Intergenic	LOC110255605
chr13	201013459	201013691	Promoter (2-3kb)	DYRK1A
chr13	43149917	43150742	Intron (XM_021070771.1/PTPRG, intron 1 of 29)	PTPRG
chr4	2713866	2714253	Promoter (1-2kb)	PTK2
chr16	30830035	30831240	Distal Intergenic	ISL1
chr13	195695645	195696363	Distal Intergenic	HUNK
chr13	198989310	198990335	Distal Intergenic	LOC106505851
chr13	126923965	126924661	Intron (XR_001300484.2/LOC106505765, intron 1 of 5)	LOC106505765
NW_018084968.1	669717	670011	Intron (XM_021081478.1/LARGE1, intron 1 of 14)	LOC110258316
chr1	39376232	39376826	Intron (XM_021088725.1/TRDN, intron 12 of 20)	LOC110260190
chr8	112253864	112254542	Exon (XM_021100461.1/EGF, exon 18 of 23)	LOC110261988
chr1	250476609	250477157	Intron (XM_021067374.1/PTPN3, intron 2 of 19)	PTPN3
chr4	130458587	130459306	Distal Intergenic	LOC106510256
chr14	1499944	1500282	Intron (XR_002338448.1/LOC106505879, intron 2 of 3)	LOC110256643
chr8	110796951	110797651	Intron (XR_002346446.1/LOC102158976, intron 4 of 9)	LOC110261985
chr4	61674656	61676023	Intron (XM_021089188.1/JPH1, intron 2 of 5)	LOC110260273
chr10	42454617	42455327	Distal Intergenic	ARHGAP12
chr11	17399656	17400010	Distal Intergenic	LOC110255810
chr1	32527000	32527557	Intron (XM_021088293.1/EPB41L2, intron 3 of 17)	EPB41L2
chr13	39833340	39833912	Intron (XR_002337596.1/FLNB, intron 1 of 46)	FLNB
chr4	6989512	6990042	Intron (XM_021088872.1/ZFAT, intron 1 of 19)	ZFAT
chr1	261930130	261930998	Intron (XM_021068337.1/TTLL11, intron 10 of 10)	LOC110256219
chr3	120953642	120954620	Distal Intergenic	FAM49A
chr2	28883275	28884055	Distal Intergenic	PAX6
chr6	38934539	38935010	Intron (XR_002345514.1/LOC110261431, intron 2 of 2)	LOC110261431
chr14	42095185	42096229	Intron (XM_005670752.3/CORO1C, intron 1 of 10)	CORO1C
chr3	93438400	93438792	Distal Intergenic	STPG4
chr9	17506015	17506513	Distal Intergenic	CCDC90B
chr1	236165470	236166486	Intron (XM_005660209.2/LOC100156421, intron 1 of 28)	LOC100156421
chr9	38745585	38746221	Distal Intergenic	ARHGAP20
chr1	40306631	40307017	Distal Intergenic	HSF2
chr10	38433010	38433718	Distal Intergenic	MOB3B
chr13	11112960	11113388	Intron (XM_013981419.2/THRB, intron 2 of 8)	THRB
chr13	113307342	113307914	Intron (XM_021071188.1ALADL2, intron 4 of 17)	LOC110256520
chr15	104792474	104793609	Promoter (<=1kb)	CFLAR
chr15	55105670	55106749	Distal Intergenic	SARAF
chr1	1498461	1498957	Distal Intergenic	FRMD1
chr1	164697410	164698314	Intron (XM_003480446.4/SMAD6, intron 3 of 3)	SMAD6
chr4	130352839	130353595	Intron (XM_021088551.1/ZNHIT6, intron 9 of 9)	CYR61
chr1	109443261	109443840	Intron (XM_021094295.1/TLN2, intron 2 of 57)	TLN2
chr8	10863849	10864412	Intron (XM_003128860.6/CC2D2A, intron 25 of 38)	LOC102159093
chr6	69152890	69153503	Intron (XM_021095277.1/RERE, intron 4 of 23)	RERE
chr7	17503400	17503840	Distal Intergenic	PRL
chr9	108257090	108257520	Promoter (1-2kb)	LOC110255502
chr12	24389087	24389434	Intron (XM_013979973.2/SKAP1, intron 11 of 12)	SNX11
chr16	66803601	66804046	Intron (XM_021076526.1/SGCD, intron 3 of 8)	LOC110257243
chr1	14781551	14782209	Intron (NM_001243637.1/ARMT1, intron 4 of 4)	ARMT1
chr18	43195520	43196249	Distal Intergenic	PRR15
chr10	58396201	58397181	Distal Intergenic	FZD8
chr7	41217243	41217937	Intron (XM_021098802.1/RCAN2, intron 2 of 4)	RCAN2
chr12	14901974	14902443	Intron (XM_005668695.3/ERN1, intron 1 of 21)	ERN1
chr9	123743697	123744215	Distal Intergenic	LOC110255568
chr11	63072413	63073625	Intron (XM_021065371.1/GPC6, intron 3 of 9)	DCT
chr13	83145699	83146234	Intron (XM_005669915.3/XRN1, intron 13 of 43)	XRN1
chr11	4110000	4110604	Intron (XM_021065497.1/CDK8, intron 2 of 12)	CDK8
chr15	122004344	122004615	Intron (XR_002339032.1/LOC110256948, intron 2 of 3)	LOC110256948
chr9	45804435	45805527	Exon (XM_021062911.1/KMT2A, exon 28 of 37)	TTC36
chr4	114410371	114411338	Distal Intergenic	LOC100620733
chr1	123077626	123078486	Distal Intergenic	FBN1
chr16	74933175	74933534	Distal Intergenic	LOC110257307
chr16	46145301	46145901	Distal Intergenic	LOC106506519
chr1	7453998	7454411	Intron (NM_001244473.1/IGF2R, intron 1 of 47)	IGF2R
chr1	246403291	246403835	Distal Intergenic	LOC110256014
chr5	31123294	31124103	Intron (XM_021092898.1/GRIP1, intron 1 of 25)	GRIP1
chr18	15319939	15320254	Intron (XM_021078821.1/EXOC4, intron 11 of 17)	LOC100524776
chr1	36133713	36134137	Distal Intergenic	LOC110260187
chr12	35579065	35579464	Intron (XM_003131686.6/YPEL2, intron 1 of 4)	YPEL2
chr13	51411848	51412123	Intron (XM_021068590.1/MITF, intron 8 of 9)	MITF
chr1	36010881	36011653	Intron (NM_001315656.1/RSPO3, intron 4 of 4)	RSPO3
chr1	246964869	246965517	Distal Intergenic	TMEM38B
chr10	19624898	19625847	Intron (XM_021064475.1/CAPN8, intron 20 of 20)	LOC100625455
chr9	38285591	38286256	Intron (NM_001009576.1/RDX, intron 1 of 13)	RDX
chr3	101817007	101817502	Exon (XR_302530.3/LOC102158799, exon 3 of 3)	LOC110260126
chr14	4183881	4184339	Distal Intergenic	LOC110256687
chr12	60229741	60230145	Intron (XM_021067961.1/EPN2, intron 1 of 7)	EPN2
chr15	124572511	124572734	Intron (XR_002339292.1/LOC100523928, intron 1 of 5)	MOGAT1
chr8	127590890	127591183	Distal Intergenic	LOC110261993
chr9	119699318	119699605	Exon (XR_002335938.1/LOC110255515, exon 5 of 5)	LOC110255515
chr14	85519351	85520101	Intron (XR_001301051.2/LOC106506066, intron 1 of 4)	LOC110256665
chr13	153038027	153039035	Distal Intergenic	LOC100519871
chr1	170659971	170660404	Distal Intergenic	LOC110259537
chr7	87251760	87252526	Distal Intergenic	SLCO3A1
chr13	182826750	182827301	3' UTR	CHODL
chr14	5700444	5701068	Distal Intergenic	LOC102166756
chr5	34686687	34687447	Intron (XM_001926867.7/PTPRB, intron 19 of 31)	PTPRB
chr6	104705512	104706434	Distal Intergenic	LOC102163958
chr14	37202757	37203717	Intron (XR_002338779.1/LOC110256790, intron 4 of 7)	LOC110256790
chr1	203693603	203694297	3' UTR	LOC100737553
chr9	8568463	8568955	Intron (XM_003357190.5/PPME1, intron 3 of 14)	C2CD3
chr11	23074778	23075179	Distal Intergenic	LOC106505298
chr5	18386539	18387134	Exon (XM_021091707.1/CSAD, exon 7 of 15)	CSAD
chr8	120171824	120172285	Promoter (1-2kb)	EMCN
chr3	93778927	93779314	3' UTR	LOC110260144
chr1	147635434	147635731	Distal Intergenic	MBP
chr14	125554263	125555110	Intron (XR_002338976.1/ATRNL1, intron 10 of 27)	ATRNL1
chr3	118483329	118484340	Intron (XM_021087818.1/OSR1, intron 2 of 6)	OSR1
chr2	32877515	32877946	Intron (XM_021083233.1/LGR4, intron 1 of 17)	LOC110259286
chr4	67633945	67634419	Intron (XM_013996700.2/CSPP1, intron 26 of 29)	CSPP1
chr12	42085047	42085552	Distal Intergenic	TMEM98
chr1	246633121	246633371	Intron (XM_003480567.3/SLC44A1, intron 3 of 15)	SLC44A1
chr14	114067710	114068569	Exon (XM_001929278.6/NT5C2, exon 12 of 18)	LOC102163924
chr13	125426487	125427315	Promoter (<=1kb)	LOC106508010
chr4	127255498	127255937	Exon (XM_005663708.3/LOC102161784, exon 16 of 17)	LOC102161784
chr1	92105471	92106236	Exon (XM_021092387.1/CD109, exon 21 of 30)	CD109
chr13	166742924	166743315	Promoter (2-3kb)	LOC102157486
chr13	180909313	180909750	Intron (XM_021071412.1/LOC106508546, intron 4 of 5)	LOC106508546
chr1	270804610	270804968	Intron (XM_005660524.3/ABL1, intron 2 of 11)	ABL1
chr18	37912684	37913571	Intron (XM_013985720.2/EEPD1, intron 2 of 7)	EEPD1
chr15	46614865	46616050	Intron (XM_003483622.4/SORBS2, intron 9 of 14)	SORBS2
chr9	67168210	67168705	Intron (XM_021063315.1/RASSF5, intron 1 of 5)	LOC106508612
chr16	51345618	51346298	Intron (XM_013990648.2/ERGIC1, intron 2 of 9)	ERGIC1
chr10	41395688	41396676	Intron (XM_021064788.1/SVIL, intron 14 of 35)	SVIL
chr3	73210017	73210610	Intron (XM_003125066.6/ANTXR1, intron 17 of 17)	LOC110259993
chr1	162213958	162214234	Promoter (<=1kb)	LOC110256838
chr9	106170247	106170968	Distal Intergenic	NAMPT
chr2	122328301	122328775	Distal Intergenic	LOC110259449
chr8	115859776	115861519	Promoter (<=1kb)	NPNT
chr18	19934397	19934983	Promoter (<=1kb)	FAM71F2
chr10	24295336	24296671	Distal Intergenic	GPR37L1
chr4	14208544	14209184	Distal Intergenic	LOC102158202
chr3	71149762	71150479	Exon (XM_013996042.2/DYSF, exon 23 of 57)	DYSF
chr3	124229952	124230940	Distal Intergenic	TRIB2
chr9	57235607	57236267	Distal Intergenic	LOC110255461
chrX	9700838	9701439	Intron (XR_001302544.2/LOC106506896, intron 2 of 3)	LOC106506896
chr1	236076060	236076426	Intron (XM_021065583.1/UNC13B, intron 10 of 38)	UNC13B
chr1	20570709	20571539	Intron (XM_021072327.1/UTRN, intron 12 of 24)	UTRN
chr3	92421607	92422593	Distal Intergenic	LOC110260069
chr13	157831339	157831632	Distal Intergenic	LOC100623830
chr2	96469323	96470238	Intron (XR_002341807.1/LOC102159394, intron 7 of 7)	MEF2C
chr2	120508488	120509212	Distal Intergenic	LOC102165671
chr2	113120186	113120626	Intron (XM_003123817.6/FBXL17, intron 8 of 9)	EFNA5
chr2	139872917	139873475	Intron (XM_021084800.1/LOC106509573, intron 1 of 8)	LOC106509573
chr9	129335930	129336257	Promoter (<=1kb)	LOC110262307
chr10	61269610	61270369	Intron (XR_002336142.1/LOC110255590, intron 2 of 2)	LOC110255590
chr1	95792224	95792542	Distal Intergenic	C1H18orf25
chr9	74908798	74909169	Intron (XM_021063370.1/PPP1R9A, intron 13 of 21)	PON1
chr6	36333992	36334449	Distal Intergenic	SIAH1
chr16	34043653	34044575	3' UTR	LOC100737060
chr14	136158356	136159457	Distal Intergenic	DOCK1
chr6	86382147	86382681	Distal Intergenic	LOC110261437
chr2	4207881	4208954	Distal Intergenic	LOC110259277
chr13	51145931	51146144	Distal Intergenic	MITF
chr3	56282297	56282574	Intron (XM_003481151.3/TMEM131, intron 1 of 40)	TMEM131
chr3	31335447	31336879	Promoter (2-3kb)	ZC3H7A
chr6	43948134	43948998	Intron (XM_021094321.1/KIAA0355, intron 1 of 13)	KIAA0355
chr2	43967188	43967706	Intron (XM_021083296.1/INSC, intron 2 of 12)	INSC
chr3	125065695	125066312	Intron (XM_021085564.1/LPIN1, intron 1 of 21)	LOC110260056
chr9	64740022	64740752	Distal Intergenic	SOX13
chr3	47206108	47206645	Intron (XM_021087104.1/SH3RF3, intron 3 of 9)	SH3RF3
chr14	47195586	47196091	Promoter (<=1kb)	LOC106505966
chr1	162263861	162264270	Exon (XR_002338854.1/ALPK2, exon 6 of 14)	LOC106509068
chr5	8145466	8145865	Intron (XM_021092847.1/TNRC6B, intron 4 of 25)	MIR7134
chr7	116299126	116299679	Distal Intergenic	LOC100521203
chr8	23828134	23828543	Intron (NM_001244484.1/PCDH7, intron 4 of 4)	PCDH7
chr1	208686892	208687747	Distal Intergenic	LOC106509171
chr6	75246101	75246853	Distal Intergenic	EPHA2
chr11	46066950	46067530	Intron (XM_021065113.1/KLF12, intron 6 of 7)	KLF12
chr8	97846316	97846613	Distal Intergenic	LOC102158494
chr15	119498925	119499306	Distal Intergenic	LOC110257097
chr10	29263762	29264493	Intron (XM_021064637.1A35, intron 11 of 22)	NAA35
chr16	50814733	50815831	Distal Intergenic	BOD1
chr11	67327405	67327906	Promoter (1-2kb)	FARP1
chr4	93939649	93940092	Distal Intergenic	MEX3A
chr6	31503523	31504120	Intron (NM_001112692.1/FTO, intron 1 of 8)	FTO
chr4	30303678	30303995	Intron (XR_002343169.1/LOC106510002, intron 3 of 5)	LOC106510002
NW_018085152.1	19523	20188	Distal Intergenic	LOC110258667
chr13	6858155	6858944	Intron (XM_003132069.4/EFHB, intron 8 of 12)	EFHB
chr1	223486057	223486585	Distal Intergenic	MAMDC2
chr6	70865191	70865446	Intron (XM_003127561.3/PEX14, intron 6 of 8)	CASZ1
chr8	70137531	70137971	Distal Intergenic	LOC102157763
chr15	38038398	38038934	Intron (XM_021074698.1/LOC404703, intron 1 of 2)	SPAG11
chr3	57002885	57004049	3' UTR	FER1L5
chr6	151305774	151306397	Distal Intergenic	LOC110261418
chr18	11109639	11110032	Promoter (2-3kb)	LOC110257617
chr5	90014667	90015495	Distal Intergenic	LOC102158255
chr18	5713089	5713899	Intron (XM_021078612.1/PRKAG2, intron 6 of 15)	LOC110257516
chr2	97031942	97032355	Intron (XR_002341813.1/LOC110259422, intron 5 of 5)	LOC110259421
chr1	168929652	168929868	Intron (XM_021073924.1/THSD4, intron 6 of 17)	NANOG
chr18	43826839	43827452	Intron (XM_013985740.2/TRIL, intron 3 of 6)	TRIL
chr18	44711727	44712080	Intron (NM_001315730.1/JAZF1, intron 2 of 4)	JAZF1
chr11	78832525	78833030	Intron (XM_005653841.3/TMEM255B, intron 7 of 8)	TMEM255B
chr2	74640960	74641567	Intron (NM_001244550.1/MAP2K2, intron 3 of 10)	MAP2K2
chr1	208364759	208365213	Intron (XM_005660096.3/NFIB, intron 6 of 11)	NFIB
chr3	6303074	6303852	Promoter (1-2kb)	ARPC1A
chr13	26593551	26594323	Intron (XR_002338247.1/LOC110256581, intron 5 of 5)	LOC110256581
chr13	1981294	1981557	Intron (XM_021071331.1/COL6A6, intron 1 of 38)	COL6A6
chr15	93606120	93606694	Distal Intergenic	COL3A1
chr6	47646766	47647249	Exon (XM_021094349.1/HNRNPL, exon 10 of 15)	ECH1
chr3	28824891	28825191	Distal Intergenic	LOC100738647
chr2	47220732	47221390	Intron (XM_021083313.1/MICAL2, intron 3 of 37)	MICAL2
chr9	102768125	102768446	Exon (XM_021102559.1/GSAP, exon 24 of 32)	LOC110262247
chr15	4877322	4877588	Distal Intergenic	LOC110256947
NW_018084831.1	22619	23500	Promoter (<=1kb)	LOC110258060
chr4	7151381	7152328	Intron (XM_021088872.1/ZFAT, intron 18 of 19)	ZFAT
chr15	64865861	64866825	Intron (XM_021076458.1/ACVR1, intron 1 of 10)	ACVR1
chr14	28448293	28448823	Distal Intergenic	SCARB1
chr15	132181302	132182282	Distal Intergenic	NCL
chr8	85614042	85614693	Distal Intergenic	IL15
chr4	86745046	86745443	Distal Intergenic	LOC106507442
chr13	9879246	9879914	Intron (XR_001300078.2/LOC106505551, intron 2 of 3)	LOC102158512
chr16	8454392	8454929	Intron (XM_021076963.1/CDH18, intron 1 of 11)	CDH18
chr6	157957976	157958490	Promoter (2-3kb)	SSBP3
chr13	4238117	4238607	Intron (XM_021069685.1/TBC1D5, intron 15 of 18)	TBC1D5
chr9	25444923	25445417	Intron (XM_021102333.1/FAT3, intron 25 of 29)	LOC100514912
chr6	7516887	7518329	Intron (XM_021097053.1/CDYL2, intron 1 of 6)	LOC110261264
chr2	112362760	112363137	Distal Intergenic	LOC110259773
chr1	79109014	79110204	Distal Intergenic	LOC102159376
chr6	72080710	72082182	Distal Intergenic	MIIP
chr4	100306722	100307528	Intron (XM_021089967.1/CHD1L, intron 6 of 23)	CHD1L
chr7	111991508	111992464	Distal Intergenic	PSMC1
chr9	122872212	122873137	Intron (XM_021102623.1/CACNA1E, intron 1 of 41)	CACNA1E
chr15	75041174	75041680	Intron (XM_021075470.1/CERS6, intron 3 of 9)	CERS6
chr14	29510688	29511453	Promoter (<=1kb)	LOC100626296
[truncated: 636 more rows]
