# Supplementary material for: Integration of ATAC-Seq, Transcriptomic, and Proteomics Reveals the Molecular Mechanism of Intramuscular Fat Deposition and Meat Tenderness Regulation in Pig Breeds
Source: Biomolecules. 2025 Dec 15;15(12):1738. doi: 10.3390/biom15121738 (PMC12730270; doi:10.3390/biom15121738)
Supplement: Supplementary file 1 [file biomolecules-15-01738-s001.zip › Table S5.xlsx]

## Sheet: Sheet1
Motif Name	Consensus	P-value	Log P-value		Motif Name	P-value	Log P-value
GRE(NR),IR3/RAW264.7-GRE-ChIP-Seq(Unpublished)/Homer	VAGRACAKWCTGTYC	1e-118	-271.7		Ap4(bHLH)/AML-Tfap4-ChIP-Seq(GSE45738)/Homer	1e-41	-96.12
ARE(NR)/LNCAP-AR-ChIP-Seq(GSE27824)/Homer	RGRACASNSTGTYCYB	1e-110	-253.8		Tcf21(bHLH)/ArterySmoothMuscle-Tcf21-ChIP-Seq(GSE61369)/Homer	1e-35	-82.38
GRE(NR),IR3/A549-GR-ChIP-Seq(GSE32465)/Homer	NRGVACABNVTGTYCY	1e-107	-247		MyoG(bHLH)/C2C12-MyoG-ChIP-Seq(GSE36024)/Homer	1e-35	-80.67
PGR(NR)/EndoStromal-PGR-ChIP-Seq(GSE69539)/Homer	AAGAACATWHTGTTC	1e-89	-206.8		NeuroD1(bHLH)/Islet-NeuroD1-ChIP-Seq(GSE30298)/Homer	1e-30	-70.54
Mef2c(MADS)/GM12878-Mef2c-ChIP-Seq(GSE32465)/Homer	DCYAAAAATAGM	1e-64	-149.5		Atoh1(bHLH)/Cerebellum-Atoh1-ChIP-Seq(GSE22111)/Homer	1e-30	-69.25
PR(NR)/T47D-PR-ChIP-Seq(GSE31130)/Homer	VAGRACAKNCTGTBC	1e-59	-136.1		HLH-1(bHLH)/cElegans-Embryo-HLH1-ChIP-Seq(modEncode)/Homer	1e-27	-63.24
Mef2b(MADS)/HEK293-Mef2b.V5-ChIP-Seq(GSE67450)/Homer	GCTATTTTTGGM	1e-51	-117.6		Tcf12(bHLH)/GM12878-Tcf12-ChIP-Seq(GSE32465)/Homer	1e-27	-62.78
AR-halfsite(NR)/LNCaP-AR-ChIP-Seq(GSE27824)/Homer	CCAGGAACAG	1e-48	-112.2		BHLHA15(bHLH)/NIH3T3-BHLHB8.HA-ChIP-Seq(GSE119782)/Homer	1e-26	-60.87
Mef2a(MADS)/HL1-Mef2a.biotin-ChIP-Seq(GSE21529)/Homer	CYAAAAATAG	1e-46	-107.4		Myf5(bHLH)/GM-Myf5-ChIP-Seq(GSE24852)/Homer	1e-25	-57.89
Mef2d(MADS)/Retina-Mef2d-ChIP-Seq(GSE61391)/Homer	GCTATTTTTAGC	1e-41	-95.63		Ascl1(bHLH)/NeuralTubes-Ascl1-ChIP-Seq(GSE55840)/Homer	1e-23	-54.57
NF1-halfsite(CTF)/LNCaP-NF1-ChIP-Seq(Unpublished)/Homer	YTGCCAAG	1e-31	-73.29		E-box/Drosophila-Promoters/Homer	1e-22	-52.62
Six2(Homeobox)/NephronProgenitor-Six2-ChIP-Seq(GSE39837)/Homer	GWAAYHTGAKMC	1e-23	-54.51		MyoD(bHLH)/Myotube-MyoD-ChIP-Seq(GSE21614)/Homer	1e-21	-50.16
Atf1(bZIP)/K562-ATF1-ChIP-Seq(GSE31477)/Homer	GATGACGTCA	1e-22	-51.53		bZIP52(bZIP)/colamp-bZIP52-DAP-Seq(GSE60143)/Homer	1e-21	-48.59
NFIL3(bZIP)/HepG2-NFIL3-ChIP-Seq(Encode)/Homer	VTTACGTAAYNNNNN	1e-18	-41.89		Ptf1a(bHLH)/Panc1-Ptf1a-ChIP-Seq(GSE47459)/Homer	1e-19	-44.34
NF1(CTF)/LNCAP-NF1-ChIP-Seq(Unpublished)/Homer	CYTGGCABNSTGCCAR	1e-16	-38.73		Twist2(bHLH)/Myoblast-Twist2.Ty1-ChIP-Seq(GSE127998)/Homer	1e-17	-40.33
Fos(bZIP)/TSC-Fos-ChIP-Seq(GSE110950)/Homer	NDATGASTCAYN	1e-16	-38.09		TCF4(bHLH)/SHSY5Y-TCF4-ChIP-Seq(GSE96915)/Homer	1e-16	-37.65
Six1(Homeobox)/Myoblast-Six1-ChIP-Chip(GSE20150)/Homer	GKVTCADRTTWC	1e-16	-37.29		NeuroG2(bHLH)/Fibroblast-NeuroG2-ChIP-Seq(GSE75910)/Homer	1e-15	-36.83
Tlx?(NR)/NPC-H3K4me1-ChIP-Seq(GSE16256)/Homer	CTGGCAGSCTGCCA	1e-15	-36.23		VIP1(bZIP)/col-VIP1-DAP-Seq(GSE60143)/Homer	1e-15	-35.49
HLF(bZIP)/HSC-HLF.Flag-ChIP-Seq(GSE69817)/Homer	RTTATGYAAB	1e-15	-34.64		Jun-AP1(bZIP)/K562-cJun-ChIP-Seq(GSE31477)/Homer	1e-15	-35.05
Atf3(bZIP)/GBM-ATF3-ChIP-Seq(GSE33912)/Homer	DATGASTCATHN	1e-14	-34.21		Six2(Homeobox)/NephronProgenitor-Six2-ChIP-Seq(GSE39837)/Homer	1e-15	-34.92
JunB(bZIP)/DendriticCells-Junb-ChIP-Seq(GSE36099)/Homer	RATGASTCAT	1e-14	-34.09		Atf3(bZIP)/GBM-ATF3-ChIP-Seq(GSE33912)/Homer	1e-14	-33.87
BATF(bZIP)/Th17-BATF-ChIP-Seq(GSE39756)/Homer	DATGASTCAT	1e-14	-32.61		HEB(bHLH)/mES-Heb-ChIP-Seq(GSE53233)/Homer	1e-14	-33.75
SPL9(SBP)/colamp-SPL9-DAP-Seq(GSE60143)/Homer	BTGTACTT	1e-14	-32.41		Fos(bZIP)/TSC-Fos-ChIP-Seq(GSE110950)/Homer	1e-14	-32.66
bZIP50(bZIP)/colamp-bZIP50-DAP-Seq(GSE60143)/Homer	GATGACGTCA	1e-13	-31.6		Bach2(bZIP)/OCILy7-Bach2-ChIP-Seq(GSE44420)/Homer	1e-13	-32.18
Fra1(bZIP)/BT549-Fra1-ChIP-Seq(GSE46166)/Homer	NNATGASTCATH	1e-13	-30.53		E2A(bHLH)/proBcell-E2A-ChIP-Seq(GSE21978)/Homer	1e-13	-31.4
CEBP(bZIP)/ThioMac-CEBPb-ChIP-Seq(GSE21512)/Homer	ATTGCGCAAC	1e-13	-30.15		Fosl2(bZIP)/3T3L1-Fosl2-ChIP-Seq(GSE56872)/Homer	1e-13	-31.04
FEA4(bZIP)/Corn-FEA4-ChIP-Seq(GSE61954)/Homer	TGACGTCACS	1e-12	-29.87		NF1-halfsite(CTF)/LNCaP-NF1-ChIP-Seq(Unpublished)/Homer	1e-13	-30.75
TAGL1(MADS)/Tomato-TAGL1-ChIP-Seq(GSE116581)/Homer	CCAAAAATRG	1e-12	-29.8		Stat3(Stat)/mES-Stat3-ChIP-Seq(GSE11431)/Homer	1e-13	-30.06
MITF(bHLH)/MastCells-MITF-ChIP-Seq(GSE48085)/Homer	RTCATGTGAC	1e-12	-29.71		JunB(bZIP)/DendriticCells-Junb-ChIP-Seq(GSE36099)/Homer	1e-13	-30.02
AP-1(bZIP)/ThioMac-PU.1-ChIP-Seq(GSE21512)/Homer	VTGACTCATC	1e-12	-29.28		AP-1(bZIP)/ThioMac-PU.1-ChIP-Seq(GSE21512)/Homer	1e-12	-29.82
Fosl2(bZIP)/3T3L1-Fosl2-ChIP-Seq(GSE56872)/Homer	NATGASTCABNN	1e-12	-29.13		STAT5(Stat)/mCD4+-Stat5-ChIP-Seq(GSE12346)/Homer	1e-12	-29.68
Six4(Homeobox)/MCF7-SIX4-ChIP-Seq(Encode)/Homer	TGWAAYCTGABACCB	1e-11	-27.5		Fra1(bZIP)/BT549-Fra1-ChIP-Seq(GSE46166)/Homer	1e-12	-29.32
HIC1(Zf)/Treg-ZBTB29-ChIP-Seq(GSE99889)/Homer	TGCCAGCB	1e-11	-27.17		Fra2(bZIP)/Striatum-Fra2-ChIP-Seq(GSE43429)/Homer	1e-12	-28.51
TGA6(bZIP)/colamp-TGA6-DAP-Seq(GSE60143)/Homer	TGACGTCABC	1e-11	-26.85		BATF(bZIP)/Th17-BATF-ChIP-Seq(GSE39756)/Homer	1e-12	-28.29
Atf7(bZIP)/3T3L1-Atf7-ChIP-Seq(GSE56872)/Homer	NGRTGACGTCAY	1e-11	-26.27		Olig2(bHLH)/Neuron-Olig2-ChIP-Seq(GSE30882)/Homer	1e-11	-27.5
SPL15(SBP)/colamp-SPL15-DAP-Seq(GSE60143)/Homer	WDWMMGTACADW	1e-11	-25.42		Ascl2(bHLH)/ESC-Ascl2-ChIP-Seq(GSE97712)/Homer	1e-11	-26.94
Fra2(bZIP)/Striatum-Fra2-ChIP-Seq(GSE43429)/Homer	GGATGACTCATC	1e-10	-25.28		STAT4(Stat)/CD4-Stat4-ChIP-Seq(GSE22104)/Homer	1e-11	-26.7
Jun-AP1(bZIP)/K562-cJun-ChIP-Seq(GSE31477)/Homer	GATGASTCATCN	1e-10	-24.7		STAT1(Stat)/HelaS3-STAT1-ChIP-Seq(GSE12782)/Homer	1e-11	-26.49
bHLHE41(bHLH)/proB-Bhlhe41-ChIP-Seq(GSE93764)/Homer	KCACGTGMCN	1e-10	-24.66		RORgt(NR)/EL4-RORgt.Flag-ChIP-Seq(GSE56019)/Homer	1e-11	-26.07
TGA10(bZIP)/colamp-TGA10-DAP-Seq(GSE60143)/Homer	ATGACGTC	1e-10	-24.46		RORgt(NR)/EL4-RORgt.Flag-ChIP-Seq(GSE56019)/Homer	1e-11	-26.07
BIM2(bHLH)/col-BIM2-DAP-Seq(GSE60143)/Homer	NNNNCACGTGNN	1e-10	-23.68		Stat3+il21(Stat)/CD4-Stat3-ChIP-Seq(GSE19198)/Homer	1e-11	-25.62
Atf4(bZIP)/MEF-Atf4-ChIP-Seq(GSE35681)/Homer	MTGATGCAAT	1e-10	-23.22		Bcl6(Zf)/Liver-Bcl6-ChIP-Seq(GSE31578)/Homer	1e-10	-24.81
ERRg(NR)/Kidney-ESRRG-ChIP-Seq(GSE104905)/Homer	GTGACCTTGRVN	1e-9	-22.98		SCL(bHLH)/HPC7-Scl-ChIP-Seq(GSE13511)/Homer	1e-9	-22.05
CREB5(bZIP)/LNCaP-CREB5.V5-ChIP-Seq(GSE137775)/Homer	VVATGACGTCAT	1e-9	-22.88		Atf7(bZIP)/3T3L1-Atf7-ChIP-Seq(GSE56872)/Homer	1e-9	-21.04
IBL1(bHLH)/Seedling-IBL1-ChIP-Seq(GSE51120)/Homer	CACGTGCC	1e-9	-22.42		MafK(bZIP)/C2C12-MafK-ChIP-Seq(GSE36030)/Homer	1e-8	-20.56
Hoxc9(Homeobox)/Ainv15-Hoxc9-ChIP-Seq(GSE21812)/Homer	GGCCATAAATCA	1e-9	-22.37		Meis1(Homeobox)/MastCells-Meis1-ChIP-Seq(GSE48085)/Homer	1e-8	-20.15
SPL1(SBP)/colamp-SPL1-DAP-Seq(GSE60143)/Homer	HYGTACDTWH	1e-9	-21.88		CREB5(bZIP)/LNCaP-CREB5.V5-ChIP-Seq(GSE137775)/Homer	1e-8	-19.86
SPCH(bHLH)/Seedling-SPCH-ChIP-Seq(GSE57497)/Homer	WNBCACGTGA	1e-9	-21.37		Atf2(bZIP)/3T3L1-Atf2-ChIP-Seq(GSE56872)/Homer	1e-8	-19.77
Usf2(bHLH)/C2C12-Usf2-ChIP-Seq(GSE36030)/Homer	GTCACGTGGT	1e-8	-20.68		MafB(bZIP)/BMM-Mafb-ChIP-Seq(GSE75722)/Homer	1e-8	-19.27
Atf2(bZIP)/3T3L1-Atf2-ChIP-Seq(GSE56872)/Homer	NRRTGACGTCAT	1e-8	-19.44		ZBTB18(Zf)/HEK293-ZBTB18.GFP-ChIP-Seq(GSE58341)/Homer	1e-8	-19.06
c-Jun-CRE(bZIP)/K562-cJun-ChIP-Seq(GSE31477)/Homer	ATGACGTCATCY	1e-8	-19.41		RORg(NR)/Liver-Rorc-ChIP-Seq(GSE101115)/Homer	1e-8	-18.82
TGA1(bZIP)/colamp-TGA1-DAP-Seq(GSE60143)/Homer	TGACGTCAKC	1e-8	-19.3		c-Jun-CRE(bZIP)/K562-cJun-ChIP-Seq(GSE31477)/Homer	1e-7	-17.99
Esrrb(NR)/mES-Esrrb-ChIP-Seq(GSE11431)/Homer	KTGACCTTGA	1e-8	-19.25		Six1(Homeobox)/Myoblast-Six1-ChIP-Chip(GSE20150)/Homer	1e-7	-17.25
SPL11(SBP)/col100-SPL11-DAP-Seq(GSE60143)/Homer	YTGTACTTBH	1e-8	-18.46		MafA(bZIP)/Islet-MafA-ChIP-Seq(GSE30298)/Homer	1e-7	-16.82
BMAL1(bHLH)/Liver-Bmal1-ChIP-Seq(GSE39860)/Homer	GNCACGTG	1e-7	-18.12		bZIP69(bZIP)/col-bZIP69-DAP-Seq(GSE60143)/Homer	1e-7	-16.72
NPAS2(bHLH)/Liver-NPAS2-ChIP-Seq(GSE39860)/Homer	KCCACGTGAC	1e-7	-17.75		Mef2c(MADS)/GM12878-Mef2c-ChIP-Seq(GSE32465)/Homer	1e-6	-16.1
TGA9(bZIP)/colamp-TGA9-DAP-Seq(GSE60143)/Homer	VTGACGTC	1e-7	-17.11		NF1(CTF)/LNCAP-NF1-ChIP-Seq(Unpublished)/Homer	1e-6	-15.85
CEBP:AP1(bZIP)/ThioMac-CEBPb-ChIP-Seq(GSE21512)/Homer	DRTGTTGCAA	1e-7	-16.82		Pitx1:Ebox(Homeobox,bHLH)/Hindlimb-Pitx1-ChIP-Seq(GSE41591)/Homer	1e-6	-15.01
Tgif2(Homeobox)/mES-Tgif2-ChIP-Seq(GSE55404)/Homer	TGTCANYT	1e-7	-16.35		Atf1(bZIP)/K562-ATF1-ChIP-Seq(GSE31477)/Homer	1e-6	-14.5
COUP-TFII(NR)/K562-NR2F1-ChIP-Seq(Encode)/Homer	GKBCARAGGTCA	1e-6	-16.07		bZIP18(bZIP)/colamp-bZIP18-DAP-Seq(GSE60143)/Homer	1e-6	-14.35
NPAS(bHLH)/Liver-NPAS-ChIP-Seq(GSE39860)/Homer	NVCACGTG	1e-6	-16		Six4(Homeobox)/MCF7-SIX4-ChIP-Seq(Encode)/Homer	1e-6	-14.16
THRb(NR)/Liver-NR1A2-ChIP-Seq(GSE52613)/Homer	TRAGGTCA	1e-6	-15.86		RORa(NR)/Liver-Rora-ChIP-Seq(GSE101115)/Homer	1e-5	-13.5
PBX2(Homeobox)/K562-PBX2-ChIP-Seq(Encode)/Homer	RTGATTKATRGN	1e-6	-15.69		Mef2a(MADS)/HL1-Mef2a.biotin-ChIP-Seq(GSE21529)/Homer	1e-5	-13.4
HIF-1b(HLH)/T47D-HIF1b-ChIP-Seq(GSE59937)/Homer	RTACGTGC	1e-6	-15.38		THRa(NR)/C17.2-THRa-ChIP-Seq(GSE38347)/Homer	1e-5	-13.07
Chop(bZIP)/MEF-Chop-ChIP-Seq(GSE35681)/Homer	ATTGCATCAT	1e-6	-15.3		Mef2d(MADS)/Retina-Mef2d-ChIP-Seq(GSE61391)/Homer	1e-5	-12.71
Foxf1(Forkhead)/Lung-Foxf1-ChIP-Seq(GSE77951)/Homer	WWATRTAAACAN	1e-6	-14.97		EAR2(NR)/K562-NR2F6-ChIP-Seq(Encode)/Homer	1e-5	-12.66
Erra(NR)/HepG2-Erra-ChIP-Seq(GSE31477)/Homer	CAAAGGTCAG	1e-6	-14.83		NF-E2(bZIP)/K562-NFE2-ChIP-Seq(GSE31477)/Homer	1e-5	-12.43
Nur77(NR)/K562-NR4A1-ChIP-Seq(GSE31363)/Homer	TGACCTTTNCNT	1e-6	-14.39		MNT(bHLH)/HepG2-MNT-ChIP-Seq(Encode)/Homer	1e-5	-12.3
HIF-1a(bHLH)/MCF7-HIF1a-ChIP-Seq(GSE28352)/Homer	TACGTGCV	1e-6	-13.98		THRb(NR)/HepG2-THRb.Flag-ChIP-Seq(Encode)/Homer	1e-5	-12.01
Foxo3(Forkhead)/U2OS-Foxo3-ChIP-Seq(E-MTAB-2701)/Homer	DGTAAACA	1e-6	-13.97		TGA1(bZIP)/colamp-TGA1-DAP-Seq(GSE60143)/Homer	1e-5	-11.95
AARE(HLH)/mES-cMyc-ChIP-Seq/Homer	GATTGCATCA	1e-6	-13.85		Tal1	1e-5	-11.68
HIF2a(bHLH)/785_O-HIF2a-ChIP-Seq(GSE34871)/Homer	GCACGTACCC	1e-5	-13.67		BMYB(HTH)/Hela-BMYB-ChIP-Seq(GSE27030)/Homer	1e-5	-11.65
NGA4(ABI3VP1)/col-NGA4-DAP-Seq(GSE60143)/Homer	TKNTCAGGTG	1e-5	-13.47		Foxo1(Forkhead)/RAW-Foxo1-ChIP-Seq(Fan_et_al.)/Homer	1e-5	-11.58
TGA2(bZIP)/colamp-TGA2-DAP-Seq(GSE60143)/Homer	ACGTCAYCHH	1e-5	-13.45		EBF2(EBF)/BrownAdipose-EBF2-ChIP-Seq(GSE97114)/Homer	1e-4	-11.01
Nr5a2(NR)/Pancreas-LRH1-ChIP-Seq(GSE34295)/Homer	BTCAAGGTCA	1e-5	-13.13		AMYB(HTH)/Testes-AMYB-ChIP-Seq(GSE44588)/Homer	1e-4	-10.7
RIN(MADS)/Tomato-RIN-ChIP-Seq(GSE116581)/Homer	CYAAAAWWGG	1e-5	-12.98		COUP-TFII(NR)/K562-NR2F1-ChIP-Seq(Encode)/Homer	1e-4	-10.57
Pdx1(Homeobox)/Islet-Pdx1-ChIP-Seq(SRA008281)/Homer	YCATYAATCA	1e-5	-12.84		Tgif1(Homeobox)/mES-Tgif1-ChIP-Seq(GSE55404)/Homer	1e-4	-10.54
TEAD1(TEAD)/HepG2-TEAD1-ChIP-Seq(Encode)/Homer	CYRCATTCCA	1e-5	-12.83		Bach1(bZIP)/K562-Bach1-ChIP-Seq(GSE31477)/Homer	1e-4	-10.46
TGA4(bZIP)/colamp-TGA4-DAP-Seq(GSE60143)/Homer	RTGACGTCAKCW	1e-5	-12.82		Max(bHLH)/K562-Max-ChIP-Seq(GSE31477)/Homer	1e-4	-10.15
USF1(bHLH)/GM12878-Usf1-ChIP-Seq(GSE32465)/Homer	SGTCACGTGR	1e-5	-12.8		Tcfcp2l1(CP2)/mES-Tcfcp2l1-ChIP-Seq(GSE11431)/Homer	1e-4	-10.01
Nr5a2(NR)/mES-Nr5a2-ChIP-Seq(GSE19019)/Homer	BTCAAGGTCA	1e-5	-12.73		FEA4(bZIP)/Corn-FEA4-ChIP-Seq(GSE61954)/Homer	1e-4	-9.67
CLOCK(bHLH)/Liver-Clock-ChIP-Seq(GSE39860)/Homer	GHCACGTG	1e-5	-12.53		Bapx1(Homeobox)/VertebralCol-Bapx1-ChIP-Seq(GSE36672)/Homer	1e-4	-9.376
Max(bHLH)/K562-Max-ChIP-Seq(GSE31477)/Homer	RCCACGTGGYYN	1e-5	-12.53		PLT1(AP2EREBP)/colamp-PLT1-DAP-Seq(GSE60143)/Homer	1e-4	-9.319
TEAD4(TEA)/Tropoblast-Tead4-ChIP-Seq(GSE37350)/Homer	CCWGGAATGY	1e-5	-12.45		MYB73(MYB)/col-MYB73-DAP-Seq(GSE60143)/Homer	1e-3	-8.847
Pho2(bHLH)/Yeast-Pho2-ChIP-Seq(GSE29506)/Homer	CCCACGTGCT	1e-5	-12.39		CELF2(RRM)/JSL1-CELF2-CLIP-Seq(GSE71264)/Homer	1e-3	-8.73
PIF5ox(bHLH)/Arabidopsis-PIF5ox-ChIP-Seq(GSE35062)/Homer	BCACGTGVDN	1e-5	-12.31		MITF(bHLH)/MastCells-MITF-ChIP-Seq(GSE48085)/Homer	1e-3	-8.297
FoxL2(Forkhead)/Ovary-FoxL2-ChIP-Seq(GSE60858)/Homer	WWTRTAAACAVG	1e-5	-12.22		BIM2(bHLH)/col-BIM2-DAP-Seq(GSE60143)/Homer	1e-3	-8.183
THRa(NR)/C17.2-THRa-ChIP-Seq(GSE38347)/Homer	GGTCANYTGAGGWCA	1e-5	-12.16		Twist(bHLH)/HMLE-TWIST1-ChIP-Seq(Chang_et_al)/Homer	1e-3	-8.158
FOXP1(Forkhead)/H9-FOXP1-ChIP-Seq(GSE31006)/Homer	NYYTGTTTACHN	1e-5	-12.07		Tgif2(Homeobox)/mES-Tgif2-ChIP-Seq(GSE55404)/Homer	1e-3	-7.881
TEAD(TEA)/Fibroblast-PU.1-ChIP-Seq(Unpublished)/Homer	YCWGGAATGY	1e-5	-11.62		PIF7(bHLH)/col-PIF7-DAP-Seq(GSE60143)/Homer	1e-3	-7.768
TEAD2(TEA)/Py2T-Tead2-ChIP-Seq(GSE55709)/Homer	CCWGGAATGY	1e-4	-11.39		BMAL1(bHLH)/Liver-Bmal1-ChIP-Seq(GSE39860)/Homer	1e-3	-7.585
SVP(MADS)/col-SVP-DAP-Seq(GSE60143)/Homer	ANTTWCCHAATTTGG	1e-4	-11.27		Tlx?(NR)/NPC-H3K4me1-ChIP-Seq(GSE16256)/Homer	1e-3	-7.44
Meis1(Homeobox)/MastCells-Meis1-ChIP-Seq(GSE48085)/Homer	VGCTGWCAVB	1e-4	-11.19		Foxa2(Forkhead)/Liver-Foxa2-ChIP-Seq(GSE25694)/Homer	1e-3	-7.287
CRE(bZIP)/Promoter/Homer	CSGTGACGTCAC	1e-4	-11.1		At3g60580(C2H2)/col-At3g60580-DAP-Seq(GSE60143)/Homer	1e-3	-7.285
EAR2(NR)/K562-NR2F6-ChIP-Seq(Encode)/Homer	NRBCARRGGTCA	1e-4	-10.95		c-Myc(bHLH)/LNCAP-cMyc-ChIP-Seq(Unpublished)/Homer	1e-3	-7.239
NAM(NAC)/col-NAM-DAP-Seq(GSE60143)/Homer	RGTTRCGTRW	1e-4	-10.87		SPCH(bHLH)/Seedling-SPCH-ChIP-Seq(GSE57497)/Homer	1e-3	-7.129
HOXA9(Homeobox)/HSC-Hoxa9-ChIP-Seq(GSE33509)/Homer	GGCCATAAATCA	1e-4	-10.87		NPAS(bHLH)/Liver-NPAS-ChIP-Seq(GSE39860)/Homer	1e-3	-7.119
ZNF189(Zf)/HEK293-ZNF189.GFP-ChIP-Seq(GSE58341)/Homer	TGGAACAGMA	1e-4	-10.79		MYB98(MYB)/col-MYB98-DAP-Seq(GSE60143)/Homer	1e-3	-7.033
Tbx5(T-box)/HL1-Tbx5.biotin-ChIP-Seq(GSE21529)/Homer	AGGTGTCA	1e-4	-10.75		FOXK1(Forkhead)/HEK293-FOXK1-ChIP-Seq(GSE51673)/Homer	1e-3	-7.019
HY5(bZIP)/colamp-HY5-DAP-Seq(GSE60143)/Homer	RRTSACGTSD	1e-4	-10.63		PU.1:IRF8(ETS:IRF)/pDC-Irf8-ChIP-Seq(GSE66899)/Homer	1e-3	-7.019
PIF4(bHLH)/Seedling-PIF4-ChIP-Seq(GSE35315)/Homer	NNBCACGTGN	1e-4	-10.38		FOXA1(Forkhead)/LNCAP-FOXA1-ChIP-Seq(GSE27824)/Homer	1e-3	-6.991
E2A(bHLH),near_PU.1/Bcell-PU.1-ChIP-Seq(GSE21512)/Homer	NVCACCTGBN	1e-4	-10.37		MYB(HTH)/ERMYB-Myb-ChIPSeq(GSE22095)/Homer	1e-3	-6.967
COUP-TFII(NR)/Artia-Nr2f2-ChIP-Seq(GSE46497)/Homer	AGRGGTCA	1e-4	-10.35		FOXM1(Forkhead)/MCF7-FOXM1-ChIP-Seq(GSE72977)/Homer	1e-3	-6.942
FOXK1(Forkhead)/HEK293-FOXK1-ChIP-Seq(GSE51673)/Homer	NVWTGTTTAC	1e-4	-10.32		Usf2(bHLH)/C2C12-Usf2-ChIP-Seq(GSE36030)/Homer	1e-3	-6.921
Cbf1(bHLH)/Yeast-Cbf1-ChIP-Seq(GSE29506)/Homer	TCACGTGAYH	1e-4	-10.26		NLP7(RWPRK)/col-NLP7-DAP-Seq(GSE60143)/Homer	1e-2	-6.849
THRb(NR)/HepG2-THRb.Flag-ChIP-Seq(Encode)/Homer	GGTCACCTGAGGTCA	1e-4	-10		Initiator/Drosophila-Promoters/Homer	1e-2	-6.782
ABF1(bZIP)/Arabidopsis-ABF1-ChIP-Seq(GSE80564)/Homer	CACGTGGC	1e-4	-9.786		NFAT(RHD)/Jurkat-NFATC1-ChIP-Seq(Jolma_et_al.)/Homer	1e-2	-6.73
GATA(Zf),IR3/iTreg-Gata3-ChIP-Seq(GSE20898)/Homer	NNNNNBAGATAWYATCTVHN	1e-4	-9.506		Mef2b(MADS)/HEK293-Mef2b.V5-ChIP-Seq(GSE67450)/Homer	1e-2	-6.727
Tbx20(T-box)/Heart-Tbx20-ChIP-Seq(GSE29636)/Homer	GGTGYTGACAGS	1e-4	-9.251		bZIP3(bZIP)/col-bZIP3-DAP-Seq(GSE60143)/Homer	1e-2	-6.616
Hoxb4(Homeobox)/ES-Hoxb4-ChIP-Seq(GSE34014)/Homer	TGATTRATGGCY	1e-3	-9.197		HNF4a(NR),DR1/HepG2-HNF4a-ChIP-Seq(GSE25021)/Homer	1e-2	-6.582
HLH-1(bHLH)/cElegans-Embryo-HLH1-ChIP-Seq(modEncode)/Homer	RACAGCTGTTBH	1e-3	-8.929		RBPJ:Ebox(?,bHLH)/Panc1-Rbpj1-ChIP-Seq(GSE47459)/Homer	1e-2	-6.541
NAP(NAC)/col-NAP-DAP-Seq(GSE60143)/Homer	ARGTTACGTRTN	1e-3	-8.897		AT1G76870(Trihelix)/col-AT1G76870-DAP-Seq(GSE60143)/Homer	1e-2	-6.534
TGA5(bZIP)/col-TGA5-DAP-Seq(GSE60143)/Homer	NNGATGACGTCATCN	1e-3	-8.884		RARa(NR)/K562-RARa-ChIP-Seq(Encode)/Homer	1e-2	-6.444
AGL13(MADS)/col-AGL13-DAP-Seq(GSE60143)/Homer	TWCCAWWTWTGGWAA	1e-3	-8.856		ETS:E-box(ETS,bHLH)/HPC7-Scl-ChIP-Seq(GSE22178)/Homer	1e-2	-6.278
Tgif1(Homeobox)/mES-Tgif1-ChIP-Seq(GSE55404)/Homer	YTGWCADY	1e-3	-8.854		Nur77(NR)/K562-NR4A1-ChIP-Seq(GSE31363)/Homer	1e-2	-6.207
Tbx6(T-box)/ESC-Tbx6-ChIP-Seq(GSE93524)/Homer	DAGGTGTBAA	1e-3	-8.656		Foxa3(Forkhead)/Liver-Foxa3-ChIP-Seq(GSE77670)/Homer	1e-2	-6.128
Bach2(bZIP)/OCILy7-Bach2-ChIP-Seq(GSE44420)/Homer	TGCTGAGTCA	1e-3	-8.642		NPAS2(bHLH)/Liver-NPAS2-ChIP-Seq(GSE39860)/Homer	1e-2	-6.118
EBF2(EBF)/BrownAdipose-EBF2-ChIP-Seq(GSE97114)/Homer	NABTCCCWDGGGAVH	1e-3	-8.608		CES-1(Homeobox)/cElegans-L1-CES1-ChIP-Seq(modEncode)/Homer	1e-2	-6.115
AGL63(MADS)/col-AGL63-DAP-Seq(GSE60143)/Homer	TTCCAAWWWTGG	1e-3	-8.397		Rfx6(HTH)/Min6b1-Rfx6.HA-ChIP-Seq(GSE62844)/Homer	1e-2	-6.087
MYB3R4(MYB)/col-MYB3R4-DAP-Seq(GSE60143)/Homer	AWWTAACCGTTR	1e-3	-8.325		AtGRF6(GRF)/col-AtGRF6-DAP-Seq(GSE60143)/Homer	1e-2	-5.977
bZIP18(bZIP)/colamp-bZIP18-DAP-Seq(GSE60143)/Homer	KGMCAGCTND	1e-3	-8.092		E-box(bHLH)/Promoter/Homer	1e-2	-5.965
Bcl6(Zf)/Liver-Bcl6-ChIP-Seq(GSE31578)/Homer	NNNCTTTCCAGGAAA	1e-3	-7.809		RAP211(AP2EREBP)/colamp-RAP211-DAP-Seq(GSE60143)/Homer	1e-2	-5.832
c-Myc(bHLH)/LNCAP-cMyc-ChIP-Seq(Unpublished)/Homer	VCCACGTG	1e-3	-7.75		bZIP68(bZIP)/col-bZIP68-DAP-Seq(GSE60143)/Homer	1e-2	-5.805
bHLHE40(bHLH)/HepG2-BHLHE40-ChIP-Seq(GSE31477)/Homer	KCACGTGMCN	1e-3	-7.656		CLOCK(bHLH)/Liver-Clock-ChIP-Seq(GSE39860)/Homer	1e-2	-5.778
AGL6(MADS)/col-AGL6-DAP-Seq(GSE60143)/Homer	TTWCCWWAWWDGGWA	1e-3	-7.63		Pho2(bHLH)/Yeast-Pho2-ChIP-Seq(GSE29506)/Homer	1e-2	-5.773
MNT(bHLH)/HepG2-MNT-ChIP-Seq(Encode)/Homer	DGCACACGTG	1e-3	-7.629		Zic3(Zf)/mES-Zic3-ChIP-Seq(GSE37889)/Homer	1e-2	-5.715
ANAC038(NAC)/col-ANAC038-DAP-Seq(GSE60143)/Homer	ACACGTWAYC	1e-3	-7.599		ZNF341(Zf)/EBV-ZNF341-ChIP-Seq(GSE113194)/Homer	1e-2	-5.647
ATAF1(NAC)/col-ATAF1-DAP-Seq(GSE60143)/Homer	YACGTMAY	1e-3	-7.59		bZIP50(bZIP)/colamp-bZIP50-DAP-Seq(GSE60143)/Homer	1e-2	-5.636
Etv2(ETS)/ES-ER71-ChIP-Seq(GSE59402)/Homer	NNAYTTCCTGHN	1e-3	-7.514		bZIP48(bZIP)/colamp-bZIP48-DAP-Seq(GSE60143)/Homer	1e-2	-5.618
ANAC045(NAC)/col-ANAC045-DAP-Seq(GSE60143)/Homer	DNCKTVNNNNNNAMG	1e-3	-7.471		AR-halfsite(NR)/LNCaP-AR-ChIP-Seq(GSE27824)/Homer	1e-2	-5.597
PIF7(bHLH)/col-PIF7-DAP-Seq(GSE60143)/Homer	CCACGTGGNH	1e-3	-7.344		TGA9(bZIP)/colamp-TGA9-DAP-Seq(GSE60143)/Homer	1e-2	-5.523
AT5G25475(ABI3VP1)/col-AT5G25475-DAP-Seq(GSE60143)/Homer	RNNRNCAAGCADNDB	1e-3	-7.292		ERF15(AP2EREBP)/colamp-ERF15-DAP-Seq(GSE60143)/Homer	1e-2	-5.508
bHLH74(bHLH)/col-bHLH74-DAP-Seq(GSE60143)/Homer	DRATCACGTGAB	1e-3	-7.224		Nkx2.5(Homeobox)/HL1-Nkx2.5.biotin-ChIP-Seq(GSE21529)/Homer	1e-2	-5.505
VIP1(bZIP)/col-VIP1-DAP-Seq(GSE60143)/Homer	NTTGACAGCTGTCAN	1e-3	-7.215		GRF9(GRF)/colamp-GRF9-DAP-Seq(GSE60143)/Homer	1e-2	-5.409
RARg(NR)/ES-RARg-ChIP-Seq(GSE30538)/Homer	AGGTCAAGGTCA	1e-3	-7.185		USF1(bHLH)/GM12878-Usf1-ChIP-Seq(GSE32465)/Homer	1e-2	-5.366
TRPS1(Zf)/MCF7-TRPS1-ChIP-Seq(GSE107013)/Homer	AGATAAGANN	1e-3	-7.174		Foxo3(Forkhead)/U2OS-Foxo3-ChIP-Seq(E-MTAB-2701)/Homer	1e-2	-5.363
bZIP52(bZIP)/colamp-bZIP52-DAP-Seq(GSE60143)/Homer	NDNHCAGCTGTCANN	1e-3	-7.17		MYB77(MYB)/col-MYB77-DAP-Seq(GSE60143)/Homer	1e-2	-5.319
EWS:ERG-fusion(ETS)/CADO_ES1-EWS:ERG-ChIP-Seq(SRA014231)/Homer	ATTTCCTGTN	1e-3	-7.041		Nrf2(bZIP)/Lymphoblast-Nrf2-ChIP-Seq(GSE37589)/Homer	1e-2	-5.233
ANAC046(NAC)/colamp-ANAC046-DAP-Seq(GSE60143)/Homer	ACACGYWAYC	1e-3	-7.02		NFAT:AP1(RHD,bZIP)/Jurkat-NFATC1-ChIP-Seq(Jolma_et_al.)/Homer	1e-2	-5.22
FOXK2(Forkhead)/U2OS-FOXK2-ChIP-Seq(E-MTAB-2204)/Homer	SCHTGTTTACAT	1e-3	-6.944		PIF4(bHLH)/Seedling-PIF4-ChIP-Seq(GSE35315)/Homer	1e-2	-5.206
AMYB(HTH)/Testes-AMYB-ChIP-Seq(GSE44588)/Homer	TGGCAGTTGG	1e-2	-6.851		MYB65(MYB)/colamp-MYB65-DAP-Seq(GSE60143)/Homer	1e-2	-5.2
ANAC047(NAC)/colamp-ANAC047-DAP-Seq(GSE60143)/Homer	WACACGTAACTT	1e-2	-6.65		Pho4(bHLH)/Yeast-Pho4-ChIP-Seq(GSE29506)/Homer	1e-2	-5.113
Stat3(Stat)/mES-Stat3-ChIP-Seq(GSE11431)/Homer	CTTCCGGGAA	1e-2	-6.641		Srebp1a(bHLH)/HepG2-Srebp1a-ChIP-Seq(GSE31477)/Homer	1e-2	-5.094
PHA-4(Forkhead)/cElegans-Embryos-PHA4-ChIP-Seq(modEncode)/Homer	KTGTTTGC	1e-2	-6.613		THRb(NR)/Liver-NR1A2-ChIP-Seq(GSE52613)/Homer	1e-2	-4.964
At5g04390(C2H2)/col200-At5g04390-DAP-Seq(GSE60143)/Homer	AGTGANDN	1e-2	-6.559		Nkx2.2(Homeobox)/NPC-Nkx2.2-ChIP-Seq(GSE61673)/Homer	1e-2	-4.946
bHLH34(bHLH)/colamp-bHLH34-DAP-Seq(GSE60143)/Homer	HGWGRHWGACACGTG	1e-2	-6.492		NFY(CCAAT)/Promoter/Homer	1e-2	-4.912
At1g49010(MYBrelated)/col-At1g49010-DAP-Seq(GSE60143)/Homer	RGATAASNTT	1e-2	-6.373		IRF2(IRF)/Erythroblas-IRF2-ChIP-Seq(GSE36985)/Homer	1e-2	-4.814
LIN-39(Homeobox)/cElegans.L3-LIN39-ChIP-Seq(modEncode)/Homer	ATGATTRATG	1e-2	-6.219		MYB70(MYB)/col-MYB70-DAP-Seq(GSE60143)/Homer	1e-2	-4.753
ANAC070(NAC)/colamp-ANAC070-DAP-Seq(GSE60143)/Homer	CTTRHDNHNBAAGHW	1e-2	-6.183		TGA4(bZIP)/colamp-TGA4-DAP-Seq(GSE60143)/Homer	1e-2	-4.748
Stat3+il21(Stat)/CD4-Stat3-ChIP-Seq(GSE19198)/Homer	SVYTTCCNGGAARB	1e-2	-6.139		KANADI1(Myb)/Seedling-KAN1-ChIP-Seq(GSE48081)/Homer	1e-2	-4.722
SOC1(MADS)/Seedling-SOC1-ChIP-Seq(GSE45846)/Homer	TWCCAWWTWTGG	1e-2	-6.111		Smad3(MAD)/NPC-Smad3-ChIP-Seq(GSE36673)/Homer	1e-2	-4.681
BOS1(MYB)/col-BOS1-DAP-Seq(GSE60143)/Homer	NNRCCTAACT	1e-2	-6.069		COUP-TFII(NR)/Artia-Nr2f2-ChIP-Seq(GSE46497)/Homer	1e-2	-4.657
JunD(bZIP)/K562-JunD-ChIP-Seq/Homer	ATGACGTCATCN	1e-2	-6.068		ABF1(bZIP)/Arabidopsis-ABF1-ChIP-Seq(GSE80564)/Homer	1e-2	-4.628
ERE(NR),IR3/MCF7-ERa-ChIP-Seq(Unpublished)/Homer	VAGGTCACNSTGACC	1e-2	-6.052		FoxL2(Forkhead)/Ovary-FoxL2-ChIP-Seq(GSE60858)/Homer	1e-2	-4.614
Ets1-distal(ETS)/CD4+-PolII-ChIP-Seq(Barski_et_al.)/Homer	MACAGGAAGT	1e-2	-5.994
Gata6(Zf)/HUG1N-GATA6-ChIP-Seq(GSE51936)/Homer	YCTTATCTBN	1e-2	-5.936
AT5G56840(MYBrelated)/colamp-AT5G56840-DAP-Seq(GSE60143)/Homer	TGGATAAGGT	1e-2	-5.907
EBF1(EBF)/Near-E2A-ChIP-Seq(GSE21512)/Homer	GTCCCCWGGGGA	1e-2	-5.843
MYB(HTH)/ERMYB-Myb-ChIPSeq(GSE22095)/Homer	GGCVGTTR	1e-2	-5.753
NFAT:AP1(RHD,bZIP)/Jurkat-NFATC1-ChIP-Seq(Jolma_et_al.)/Homer	SARTGGAAAAWRTGAGTCAB	1e-2	-5.725
ANAC016(NAC)/col-ANAC016-DAP-Seq(GSE60143)/Homer	WNCTTGNNNNNCAMG	1e-2	-5.703
ERG(ETS)/VCaP-ERG-ChIP-Seq(GSE14097)/Homer	ACAGGAAGTG	1e-2	-5.633
AZF1(C2H2)/colamp-AZF1-DAP-Seq(GSE60143)/Homer	DKSWCACT	1e-2	-5.619
LXRE(NR),DR4/RAW-LXRb.biotin-ChIP-Seq(GSE21512)/Homer	RGGTTACTANAGGTCA	1e-2	-5.545
CRX(Homeobox)/Retina-Crx-ChIP-Seq(GSE20012)/Homer	GCTAATCC	1e-2	-5.522
At1g78700(BZR)/col-At1g78700-DAP-Seq(GSE60143)/Homer	NNNNCACGTGNNNNN	1e-2	-5.52
ZEB2(Zf)/SNU398-ZEB2-ChIP-Seq(GSE103048)/Homer	GNMCAGGTGTGC	1e-2	-5.497
EWS:FLI1-fusion(ETS)/SK_N_MC-EWS:FLI1-ChIP-Seq(SRA014231)/Homer	VACAGGAAAT	1e-2	-5.431
ZEB1(Zf)/PDAC-ZEB1-ChIP-Seq(GSE64557)/Homer	VCAGGTRDRY	1e-2	-5.357
BMYB(HTH)/Hela-BMYB-ChIP-Seq(GSE27030)/Homer	NHAACBGYYV	1e-2	-5.329
NF1:FOXA1(CTF,Forkhead)/LNCAP-FOXA1-ChIP-Seq(GSE27824)/Homer	WNTGTTTRYTTTGGCA	1e-2	-5.305
SPL5(SBP)/colamp-SPL5-DAP-Seq(GSE60143)/Homer	NNHGTACGGHNN	1e-2	-5.245
MYB116(MYB)/colamp-MYB116-DAP-Seq(GSE60143)/Homer	AGTTAGGCAN	1e-2	-5.186
ERF15(AP2EREBP)/colamp-ERF15-DAP-Seq(GSE60143)/Homer	WDHAGCMGCCAT	1e-2	-5.116
AT2G40260(G2like)/colamp-AT2G40260-DAP-Seq(GSE60143)/Homer	WAAAYATTCTTT	1e-2	-5.085
Ptf1a(bHLH)/Panc1-Ptf1a-ChIP-Seq(GSE47459)/Homer	ACAGCTGTTN	1e-2	-5.077
AGL25(MADS)/colamp-AGL25-DAP-Seq(GSE60143)/Homer	TTTCCATWTWTGGAA	1e-2	-5.073
ZNF467(Zf)/HEK293-ZNF467.GFP-ChIP-Seq(GSE58341)/Homer	TGGGGAAGGGCM	1e-2	-5.005
NLP7(RWPRK)/col-NLP7-DAP-Seq(GSE60143)/Homer	TGRCCYTTCR	1e-2	-4.994
ANAC087(NAC)/col-ANAC087-DAP-Seq(GSE60143)/Homer	WVCKTGHNNNWCAMG	1e-2	-4.986
AtGRF6(GRF)/col-AtGRF6-DAP-Seq(GSE60143)/Homer	NTGTCAGADNNNNNN	1e-2	-4.975
CDX4(Homeobox)/ZebrafishEmbryos-Cdx4.Myc-ChIP-Seq(GSE48254)/Homer	NGYCATAAAWCH	1e-2	-4.97
E-box/Drosophila-Promoters/Homer	AACAGCTGTTHN	1e-2	-4.923
Gata2(Zf)/K562-GATA2-ChIP-Seq(GSE18829)/Homer	BBCTTATCTS	1e-2	-4.9
MYB118(MYB)/colamp-MYB118-DAP-Seq(GSE60143)/Homer	TAWCCGTTAC	1e-2	-4.874
RARa(NR)/K562-RARa-ChIP-Seq(Encode)/Homer	TTGAMCTTTG	1e-2	-4.871
PU.1(ETS)/ThioMac-PU.1-ChIP-Seq(GSE21512)/Homer	AGAGGAAGTG	1e-2	-4.82
REF6(Zf)/Arabidopsis-REF6-ChIP-Seq(GSE106942)/Homer	TVCTCTGTTT	1e-2	-4.813
BAM8(BES1)/col-BAM8-DAP-Seq(GSE60143)/Homer	NNWSACACGTGTSWN	1e-2	-4.802
SPL13(SBP)/col-SPL13-DAP-Seq(GSE60143)/Homer	WAHTGTACGGAH	1e-2	-4.801
ZNF264(Zf)/HEK293-ZNF264.GFP-ChIP-Seq(GSE58341)/Homer	RGGGCACTAACY	1e-2	-4.796
Gata4(Zf)/Heart-Gata4-ChIP-Seq(GSE35151)/Homer	NBWGATAAGR	1e-2	-4.736
ZNF669(Zf)/HEK293-ZNF669.GFP-ChIP-Seq(GSE58341)/Homer	GARTGGTCATCGCCC	1e-2	-4.734
KAN2(G2like)/colamp-KAN2-DAP-Seq(GSE60143)/Homer	ATATTCTY	1e-2	-4.721
AT3G09735(S1Falike)/col-AT3G09735-DAP-Seq(GSE60143)/Homer	TTCTAGAANMTTCTA	1e-2	-4.661
GATA3(Zf)/iTreg-Gata3-ChIP-Seq(GSE20898)/Homer	AGATAASR	1e-2	-4.644
RORa(NR)/Liver-Rora-ChIP-Seq(GSE101115)/Homer	AAWCTAGGTCARDNN	1e-2	-4.62
