# Supplementary material for: Integration of ATAC-Seq, Transcriptomic, and Proteomics Reveals the Molecular Mechanism of Intramuscular Fat Deposition and Meat Tenderness Regulation in Pig Breeds
Source: Biomolecules. 2025 Dec 15;15(12):1738. doi: 10.3390/biom15121738 (PMC12730270; doi:10.3390/biom15121738)
Supplement: Supplementary file 1 [file biomolecules-15-01738-s001.zip › Table S6.xlsx]

## Sheet: Sheet1
Ontology	ID	Description	GeneRatio	BgRatio	pvalue	p.adjust	geneID	Count
Cellular component	GO:0043292	contractile fiber	53|1062	331|15865	2.45008657760161e-09	7.74903537237651e-07	ABRA/ACTA2/ACTN2/ANXA5/C14H10orf71/CAPN3/CAPZA2/CAPZB/CDK5R1/DAAM1/DNAJB6/FERMT1/FLNB/GLRX3/GPD1L/GRIN2B/HDAC4/JPH1/KAT2B/KCNA5/KCNK9/KCNMA1/KCNN2/LOC100521229/LOC100736982/LOC100737060/LOC110255887/MEF2C/MYH2/MYL1/MYO18B/MYOM2/MYOZ2/NPNT/NRAP/PAK1/PDE4B/PDE4D/PDLIM3/PHKG1/PPP1R12B/PPP1R2/SGCD/SGCG/SORBS2/SPEG/SQSTM1/SVIL/SYNE1/TLN2/TMOD1/TXLNB/XIRP2	53
Cellular component	GO:0030016	myofibril	50|1062	303|15865	2.46784565999252e-09	7.74903537237651e-07	ABRA/ACTA2/ACTN2/ANXA5/C14H10orf71/CAPN3/CAPZA2/CAPZB/DAAM1/DNAJB6/FERMT1/FLNB/GLRX3/GPD1L/GRIN2B/HDAC4/JPH1/KAT2B/KCNA5/KCNMA1/KCNN2/LOC100521229/LOC100736982/LOC100737060/LOC110255887/MEF2C/MYH2/MYL1/MYO18B/MYOM2/MYOZ2/NRAP/PAK1/PDE4B/PDE4D/PDLIM3/PHKG1/PPP1R12B/PPP1R2/SGCD/SGCG/SORBS2/SPEG/SQSTM1/SVIL/SYNE1/TLN2/TMOD1/TXLNB/XIRP2	50
Cellular component	GO:0030017	sarcomere	41|1062	267|15865	4.98542884304398e-07	0.000104361643781054	ABRA/ACTA2/ACTN2/ANXA5/C14H10orf71/CAPN3/CAPZA2/CAPZB/DAAM1/DNAJB6/FERMT1/FLNB/GLRX3/GPD1L/GRIN2B/HDAC4/JPH1/KAT2B/KCNA5/KCNMA1/KCNN2/LOC100737060/LOC110255887/MEF2C/MYH2/MYL1/MYO18B/MYOM2/MYOZ2/PAK1/PDE4B/PDLIM3/PPP1R12B/SORBS2/SPEG/SQSTM1/SYNE1/TLN2/TMOD1/TXLNB/XIRP2	41
Cellular component	GO:0014704	intercalated disc	16|1062	62|15865	2.11998366419966e-06	0.000332837435279346	AKAP6/ANXA5/ANXA6/ATP1A1/ATP1B1/CAPZB/DLG1/FGF13/FHOD1/GJC1/KCNA5/KCNJ2/NRAP/PAK1/PTK2/TLN2	16
Cellular component	GO:0042383	sarcolemma	25|1062	147|15865	1.40455242372865e-05	0.00153781702751105	AKAP6/AKAP7/ANXA5/ANXA6/ATP1A1/ATP1B1/BVES/CACNA2D1/CACNG1/CAPN3/CD36/DLG1/DYSF/ESR1/IGF1R/KCNJ2/KCNN2/LAMA2/MLIP/PTK2/RDX/SGCA/SGCD/SGCG/SLC38A2	25
Cellular component	GO:0044291	cell-cell contact zone	18|1062	87|15865	1.46925193711247e-05	0.00153781702751105	AKAP6/ANXA5/ANXA6/ATP1A1/ATP1B1/CAPZB/DLG1/FGF13/FHOD1/GJC1/JAM3/KCNA5/KCNJ2/NECTIN3/NRAP/PAK1/PTK2/TLN2	18
Cellular component	GO:0030018	Z disc	26|1062	160|15865	2.18573168262616e-05	0.0019609135666989	ACTN2/ANXA5/C14H10orf71/CAPN3/CAPZA2/CAPZB/DAAM1/DNAJB6/FLNB/GLRX3/GPD1L/GRIN2B/HDAC4/JPH1/KCNA5/KCNN2/LOC100737060/MYOM2/MYOZ2/PAK1/PDE4B/PDLIM3/PPP1R12B/SORBS2/SPEG/XIRP2	26
Cellular component	GO:0031674	I band	27|1062	177|15865	4.843724240654e-05	0.00380232352891339	ACTN2/ANXA5/C14H10orf71/CAPN3/CAPZA2/CAPZB/DAAM1/DNAJB6/FLNB/GLRX3/GPD1L/GRIN2B/HDAC4/JPH1/KAT2B/KCNA5/KCNN2/LOC100737060/MYOM2/MYOZ2/PAK1/PDE4B/PDLIM3/PPP1R12B/SORBS2/SPEG/XIRP2	27
Cellular component	GO:0150034	distal axon	53|1062	467|15865	0.00011005918906139	0.00767968563672808	ALK/ANXA5/ATP6V0A1/AUTS2/BDNF/CDK5R1/CLIP1/CRP/CTNND1/DAAM1/DCLK1/DICER1/DISC1/DYRK1A/EPHA4/ESR1/EXOC4/FEZ1/FGF13/FLRT3/GRIA4/GRIK3/GRIK4/GRIN2B/GRIP1/GRIP2/HCN4/ITPR1/KALRN/KCNMA1/KIF3C/MAPRE2/MARCKS/NEO1/NTS/PAK1/PARD3/PCSK1/PPP1R2/PTBP2/PTK2/PTPRN2/RAB7A/ROR1/RTN4/SEPT7/SLC17A8/STX7/SYT1/TIAM2/TRIO/TSC2/UNC13B	53
Cellular component	GO:0098794	postsynapse	55|1062	494|15865	0.00013623156221536	0.00855534210712458	ABHD17C/ABLIM1/ACTN2/AKAP1/ARFGEF2/ATP1A1/CACNG5/CAPZB/CDK5R1/CHRNA6/CTNND1/DCLK1/DGKI/DISC1/DLG1/EPHA4/EPHB2/EXOC4/FLRT3/FRMPD4/GABRG2/GABRR3/GRIA4/GRID1/GRIK3/GRIK4/GRIN2B/GRIP1/GRIP2/ITPR1/KALRN/KCNB1/KCNJ2/KCNMA1/KCNN2/LAMA2/MARCKS/MUSK/NPTN/PAK1/PALMD/PICALM/PPP1R2/PRNP/PTEN/PTK2/RGS14/RIMS1/RTN4/SEMA4F/SLC1A3/SORBS2/SYNE1/UNC13B/UTRN	55
Cellular component	GO:0043235	receptor complex	40|1062	329|15865	0.00018064083996874	0.0103129497727608	ABHD6/ACVR1/BMP2/CACNG5/CD247/CD36/CHRNA6/CNTFR/EGFR/FSHR/GABRG2/GABRR3/GHR/GPR37L1/GPR84/GRIA4/GRIK3/GRIK4/GRIN2B/IGF1R/IL10RB/IL29/ITGA6/ITGAM/LHCGR/MUSK/NEO1/NTRK3/OSMR/PLXNA2/PLXNA4/PTPRB/PTPRN2/RAMP1/RET/ROR1/RXRA/RXRG/SORBS1/TRIL	40
Cellular component	GO:0030315	T-tubule	13|1062	64|15865	0.000268956721959851	0.0135752141315683	AKAP6/AKAP7/ATP1A1/CACNA2D1/CACNG1/CAPN3/DLG1/DYSF/ESR1/IGF1R/KCNJ2/KCNN2/RDX	13
Cellular component	GO:0031012	extracellular matrix	40|1062	336|15865	0.000281015579156669	0.0135752141315683	ADAMTS12/ASPN/COL12A1/COL14A1/COL1A2/COL3A1/COL6A6/CPA3/CPB1/CYR61/DLG1/DMBT1/DPT/EFNA5/EGFLAM/F3/FBN1/FLRT2/FLRT3/FRAS1/FREM1/FREM2/HAPLN1/IMPG1/ITGA6/LAMA2/LTBP2/MAMDC2/MATN1/NPNT/PHOSPHO1/PRNP/PXDN/TGFBI/THBS1/THSD4/TIMP3/TLN2/VCAN/WNT5A	40
Cellular component	GO:0062023	collagen-containing extracellular matrix	24|1062	168|15865	0.000344152620408663	0.0154377032583314	ADAMTS12/COL12A1/COL14A1/COL1A2/COL3A1/CPA3/CPB1/DLG1/EFNA5/EGFLAM/F3/FBN1/FRAS1/FREM1/FREM2/ITGA6/LAMA2/MAMDC2/NPNT/PRNP/PXDN/TGFBI/TIMP3/TLN2	24
Cellular component	GO:0015629	actin cytoskeleton	49|1062	451|15865	0.000542967406901043	0.0216542306923944	ABLIM1/ABRA/ACTA2/ACTN2/ACTR3B/AMOT/ANXA6/ARHGAP35/ARHGAP6/ARPC1A/CAPN3/CAPZA2/CAPZB/CDC42EP4/CORO1C/DAAM1/DDR2/EEF1A1/EPB41L2/FLNB/HDAC4/KALRN/KAT2B/LOC100736982/LOC110255887/MARCKS/MED28/MOBP/MPRIP/MTPN/MYH2/MYL1/MYO18B/MYO1G/MYOM2/MYOZ2/PDLIM3/PKNOX2/PTK2/RDX/ROR1/SEPT7/SH3PXD2A/SORBS1/SORBS2/SVIL/TLN2/TMOD1/WIPF1	49
Cellular component	GO:0005912	adherens junction	39|1062	336|15865	0.000551700145029158	0.0216542306923944	ABL1/ACTN2/AJUBA/ANXA6/ARHGAP24/ARL14EP/CADM2/CDC42EP4/CTNND1/DDR2/DIAPH1/DLG1/EFNA5/EPB41L4B/EPHA2/EVL/FERMT1/FLNB/FRMD4B/ITGA6/KIRREL3/LOC100514494/LOC100737060/MAP2K2/NECTIN3/NOX4/NRAP/OPRM1/PAK1/PARD3/PDLIM3/PLPP3/PTK2/PTPRC/RDX/SORBS1/SSX2IP/TLN2/TP53BP2	39
Cellular component	GO:0070161	anchoring junction	40|1062	349|15865	0.000606816234783402	0.0224165056143516	ABL1/ACTN2/AJUBA/ANXA6/ARHGAP24/ARL14EP/CADM2/CDC42EP4/CTNND1/DDR2/DIAPH1/DLG1/EFNA5/EPB41L4B/EPHA2/EVL/FERMT1/FLNB/FRMD4B/ITGA6/JAM3/KIRREL3/LOC100514494/LOC100737060/MAP2K2/NECTIN3/NOX4/NRAP/OPRM1/PAK1/PARD3/PDLIM3/PLPP3/PTK2/PTPRC/RDX/SORBS1/SSX2IP/TLN2/TP53BP2	40
Cellular component	GO:0042641	actomyosin	14|1062	79|15865	0.000689761364914488	0.0240650076203499	ABLIM1/ACTA2/AMOT/ANXA6/DAAM1/FLNB/HDAC4/KAT2B/MPRIP/PDLIM3/PTK2/ROR1/SEPT7/SORBS1	14
Cellular component	GO:0005901	caveola	15|1062	91|15865	0.000987991245424026	0.0326557106382257	ADTRP/AKAP6/ATP1A1/ATP1B1/BVES/CD36/CDH13/CORO1C/CTNND1/GNAQ/IGF1R/KCNMA1/LIPE/SCARB1/TSC2	15
Cellular component	GO:0030426	growth cone	28|1062	225|15865	0.00111612412573893	0.0350462975482023	AUTS2/CDK5R1/CLIP1/CRP/CTNND1/DAAM1/DCLK1/DICER1/DISC1/EPHA4/EXOC4/FEZ1/FGF13/FLRT3/ITPR1/KALRN/KIF3C/MAPRE2/MARCKS/NEO1/PAK1/PARD3/PPP1R2/PTBP2/RTN4/TIAM2/TRIO/TSC2	28
Biological process	GO:0007517	muscle organ development	64|1064	434|15807	2.11882692649511e-09	1.2573118981822e-05	ABI1/ACTA2/ADAMTS20/ALK/ALX4/ARID5B/ASB2/BCL9/BMP2/BVES/CAPN3/CDON/CFLAR/CHODL/CNTFR/COL3A1/DISP1/DOCK1/EGFR/EOMES/FERMT1/FLNB/GPX1/GRIP1/GRIP2/ISL1/ITGA6/JPH1/KCNAB1/KIRREL3/LAMA2/LMNB1/LOC100737060/LY6E/MEF2C/MEGF10/METTL21C/NOG/NRF1/POMT2/PXDN/RAPGEF1/RXRA/RXRG/SGCA/SGCD/SGCG/SH3BP5/SIX1/SKI/SMAD4/SMAD7/SMYD2/SORBS1/SPEG/SVIL/TCF12/TCF7L2/TLN2/UBE4B/UTRN/WNT5A/XIRP2/XK	64
Biological process	GO:0048511	rhythmic process	51|1064	341|15807	5.88598490728017e-08	0.000171322065366591	ARNTL2/ATXN2/BDNF/BMP2/BTBD9/CARTPT/DDC/DPYD/DYRK1A/EGFR/ESR1/FOXO3/FSHR/GLRX/GRIN2B/HCN4/HNF1B/HS3ST2/IGF1R/ITPR1/JUN/KCNAB1/KCNMA1/LEP/LGR4/LHCGR/LIPC/LOC100514494/LOC100624094/MEF2C/NAMPT/NPAS2/NR2E3/NRIP1/NTRK3/OPRM1/PAM/PANK1/PHLPP1/PRL/PROK2/PTEN/RORA/RPS6KA2/SHAS2/SIK3/SIX1/TNFRSF11A/UBE3A/WNT5A/ZFHX3	51
Biological process	GO:0048514	blood vessel morphogenesis	56|1064	395|15807	8.66137843107133e-08	0.000171322065366591	ACVR1/ADM/AMOT/BMPER/BVES/CCM2/CCR3/CDH13/COL3A1/CXCL12/CYR61/DICER1/EIF2AK3/EMCN/EPAS1/EPHA2/EPHB1/EPHB2/FZD8/GAB1/GJC1/GNA13/GPX1/IL15/ISM1/JAM3/JUN/LEP/NAA35/NCL/NOG/OTULIN/PRL/PROK2/PRRX1/PTEN/PTK2/PTPRB/RAMP1/RORA/RSPO3/RTN4/RXRA/SEMA3E/SEMA5A/SESTD1/SHAS2/SHB/SIX1/SMAD6/SMAD7/SMARCAL1/SPNS2/TGFBI/THBS1/TMEM100	56
Biological process	GO:0050803	regulation of synapse structure or activity	60|1064	441|15807	1.32369676178041e-07	0.000196370414610124	ABL1/ACSL3/ACTR3B/ACVR1/ADAMTS20/ADGRL3/ATXN2/BDNF/CAPZB/CDK5R1/DAB2IP/DISC1/DYRK1A/EFNA5/EPHA4/EPHB1/EPHB2/EXOC4/FLRT2/FLRT3/FOXO3/FRMPD4/GRIA4/GRIK3/GRIN2B/IGDCC4/IGF1R/IL1RAP/KALRN/KCNA5/KCNB1/KCNMA1/LRTM1/MARCKS/MEF2C/MESDC2/MUSK/NEDD4L/NRF1/NTRK3/PAK1/PI4KA/PICALM/PRNP/PTEN/PTK2/RPS6KA2/SIX1/SLC17A8/SMAD4/SMAD6/SMAD7/SNTB1/SPNS2/SYT1/TIAM2/TRIO/TSC2/UBE3A/WNT5A	60
Biological process	GO:0048634	regulation of muscle organ development	33|1064	186|15807	2.60877129558107e-07	0.000309608977359561	ACVR1/AKAP6/ATOH8/BCL2/BDNF/BMP2/C7H6orf125/CAPN3/CDON/COL14A1/EPHB1/EPHB2/HDAC4/HDAC9/KIRREL3/LOC100521659/MEF2C/MEGF10/MTPN/NEDD4L/NOG/PAK1/PTEN/RBFOX1/RGS2/SAV1/SIX1/SLC25A4/SMAD4/SMAD6/SMAD7/TCF7L2/TRIP10	33
Biological process	GO:0008361	regulation of cell size	51|1064	362|15807	3.97875577699387e-07	0.000393498946344694	AFF4/ALK/AMOT/BDNF/BMP2/CDK5R1/CNGA3/CXCL12/DEPDC5/DISC1/DUSP16/EFNA5/EIF2B2/EPHA4/FGF13/FOXO3/FSHR/KALRN/KCNMA1/LOC100511937/MAP2K6/MAP3K4/MAST4/MTPN/NEO1/NR2E3/NTRK3/OMG/PAK1/PHOX2A/PIK3R1/PLXNA2/PLXNA4/PTEN/RDX/RET/RTN4/SCD/SEMA3D/SEMA4D/SEMA4F/SEMA5A/SEMA6D/SMAD4/STX5/TFG/TRIO/TSC2/ULK1/WNT5A/XK	51
Biological process	GO:0016202	regulation of striated muscle tissue development	31|1064	173|15807	4.76788716808044e-07	0.000404180606505562	ACVR1/AKAP6/ATOH8/BCL2/BDNF/BMP2/C7H6orf125/CAPN3/CDON/COL14A1/EPHB1/EPHB2/HDAC4/HDAC9/KIRREL3/LOC100521659/MEF2C/MEGF10/MTPN/NEDD4L/NOG/PAK1/PTEN/RBFOX1/RGS2/SAV1/SIX1/SLC25A4/SMAD4/TCF7L2/TRIP10	31
Biological process	GO:1901861	regulation of muscle tissue development	31|1064	176|15807	7.03667382654824e-07	0.000415159947873551	ACVR1/AKAP6/ATOH8/BCL2/BDNF/BMP2/C7H6orf125/CAPN3/CDON/COL14A1/EPHB1/EPHB2/HDAC4/HDAC9/KIRREL3/LOC100521659/MEF2C/MEGF10/MTPN/NEDD4L/NOG/PAK1/PTEN/RBFOX1/RGS2/SAV1/SIX1/SLC25A4/SMAD4/TCF7L2/TRIP10	31
Biological process	GO:0060537	muscle tissue development	52|1064	380|15807	7.62776798657832e-07	0.000415159947873551	ACTA2/ACTN2/ACVR1/AKAP13/ASB2/BCL9/BMP2/BVES/CDON/CFLAR/COL14A1/COL3A1/DICER1/DISP1/DLG1/EOMES/FERMT1/FLNB/FOXO3/GJC1/GPX1/ISL1/KCNAB1/LOC100514494/LY6E/MARCKS/MEF2C/MEGF10/METTL21C/NOG/NOX4/OSR1/PTEN/RARB/RXRA/RXRG/SGCD/SGCG/SIK1/SIX1/SKI/SMAD4/SMAD7/SMYD2/SORBS2/SPEG/SVIL/TP63/UBE4B/WNT5A/XIRP2/XK	52
Biological process	GO:0048009	insulin-like growth factor receptor signaling pathway	9|1064	18|15807	7.65998733955514e-07	0.000415159947873551	CRIM1/EIF2AK3/GHR/GRB10/IGF1R/IGF2R/PIK3R1/PRKCE/TSC2	9
Biological process	GO:0032970	regulation of actin filament-based process	60|1064	464|15807	7.69592084025794e-07	0.000415159947873551	ABI1/ABL1/ACTA2/ACTN2/ACTR3B/AKAP1/AKAP13/AKAP6/AMOT/APOA1/ARHGAP18/ARHGAP35/ARHGAP6/ARHGEF10L/ARPC1A/ATP1A1/ATXN2/BAG4/CAPZA2/CAPZB/CDC42EP4/CDK5R1/CTNND1/DAAM1/DIAPH1/DLG1/EFNA5/EPHB2/EVL/FERMT1/FHOD1/GRB2/GRHL3/HCN4/JAM3/KALRN/KCNJ2/LMNB1/MEF2C/MTPN/MYL1/NEDD4L/NOX4/NTF3/NTRK3/PAK1/PAM/PARD3/PDE4B/PDE4D/PIK3R1/PRKCE/RDX/SEMA3E/SEMA5A/SMAD4/SMYD2/STC1/TMOD1/TRIO	60
Biological process	GO:0050807	regulation of synapse organization	53|1064	395|15807	1.10421780395273e-06	0.000546035704054623	ABL1/ACSL3/ACTR3B/ACVR1/ADAMTS20/ADGRL3/ATXN2/BDNF/CAPZB/CDK5R1/DAB2IP/DISC1/DYRK1A/EFNA5/EPHA4/EPHB1/EPHB2/EXOC4/FLRT2/FLRT3/FOXO3/FRMPD4/GRIN2B/IGDCC4/IGF1R/IL1RAP/KALRN/KCNMA1/LRTM1/MARCKS/MEF2C/MESDC2/MUSK/NEDD4L/NRF1/NTRK3/PAK1/PI4KA/PICALM/PRNP/PTEN/PTK2/RPS6KA2/SIX1/SMAD4/SMAD6/SMAD7/SNTB1/SPNS2/TRIO/TSC2/UBE3A/WNT5A	53
Biological process	GO:0051963	regulation of synapse assembly	40|1064	265|15807	1.23435929546149e-06	0.000563437543020654	ABL1/ACSL3/ACTR3B/ACVR1/ADAMTS20/ADGRL3/BDNF/CAPZB/DYRK1A/EFNA5/EPHB1/EPHB2/EXOC4/FLRT2/FLRT3/FOXO3/IGDCC4/IGF1R/IL1RAP/KALRN/KCNMA1/LRTM1/MEF2C/MUSK/NEDD4L/NRF1/NTRK3/PAK1/PI4KA/PTK2/SIX1/SMAD4/SMAD6/SMAD7/SNTB1/SPNS2/TRIO/TSC2/UBE3A/WNT5A	40
Biological process	GO:0007623	circadian rhythm	36|1064	228|15807	1.42569954725899e-06	0.000604292936673919	ARNTL2/ATXN2/BDNF/BTBD9/CARTPT/DDC/DPYD/DYRK1A/FOXO3/HCN4/HNF1B/HS3ST2/JUN/KCNAB1/KCNMA1/LEP/LGR4/LIPC/MEF2C/NAMPT/NPAS2/NR2E3/NRIP1/NTRK3/PANK1/PHLPP1/PRL/PROK2/PTEN/RORA/RPS6KA2/SIK3/SIX1/TNFRSF11A/UBE3A/ZFHX3	36
Biological process	GO:0042692	muscle cell differentiation	58|1064	453|15807	1.62247532716534e-06	0.00064185123942661	ACTA2/ACTN2/ACTR3B/ACVR1/ADAM12/ADM/AKAP13/BCL9/BMP2/BVES/CAPN3/CAPZB/CDON/CELF2/CFLAR/DAAM1/DICER1/DISP1/DOCK1/EGFR/FBXO40/FOXO3/GPX1/ISL1/KCNMA1/KIRREL3/LOC100737060/MEF2C/MEGF10/MYOM2/MYOZ2/NEO1/NOX4/NPNT/NPTN/NTF3/POMT2/PROK2/RAPGEF1/RARB/RORA/RXRA/SGCD/SGCG/SH3BP5/SIK1/SIX1/SKI/SMAD6/SMYD3/SNTB1/SORBS2/SPEG/SYNE1/TLN2/TMOD1/UCHL1/XK	58
Biological process	GO:0001655	urogenital system development	59|1064	465|15807	1.77387338478038e-06	0.000657885291580424	ACTA2/ACVR1/ADAMTS16/AGTR1/AKR1B1/ARID5B/BCL2/BCL2L11/BDNF/BMP2/BMPER/CITED1/CTNND1/CTSH/DLG1/DOCK1/EGFR/EPHA4/EPHB2/ESR1/FBN1/FRAS1/GLI2/HNF1B/HS2ST1/IGF1R/INSC/ITGA6/KIRREL3/KLF15/LGR4/LOC100154873/LOC100514494/LOC100522145/MEF2C/NOG/NPNT/OSR1/PARD3/PSAP/PTEN/RARB/RDH10/RET/RLN2/RXRA/SHAS2/SIX1/SLC5A1/SMAD4/SMAD6/SMAD7/SULF2/TCF12/TCF4/TP63/UBE3A/VCAN/WNT5A	59
Biological process	GO:0001525	angiogenesis	40|1064	270|15807	1.99686412913147e-06	0.000661037897791226	ACVR1/BMPER/CDH13/CXCL12/CYR61/DICER1/EIF2AK3/EMCN/EPAS1/EPHA2/EPHB1/EPHB2/FZD8/GAB1/GNA13/GPX1/IL15/ISM1/JAM3/JUN/LEP/NCL/OTULIN/PRL/PROK2/PTEN/PTK2/PTPRB/RAMP1/RORA/RSPO3/RTN4/RXRA/SEMA3E/SEMA5A/SMARCAL1/SPNS2/TGFBI/THBS1/TMEM100	40
Biological process	GO:0050770	regulation of axonogenesis	45|1064	320|15807	2.00517056963971e-06	0.000661037897791226	ARHGAP35/BDNF/CDK5R1/CHN1/CHODL/CNGA3/CXCL12/DAAM1/DISC1/DUSP16/EFNA5/EIF2B2/EPHA4/EPHB1/EPHB2/FGF13/HS2ST1/KALRN/MAP2K2/MBP/NEO1/NR2E3/NTRK3/OMG/PAK1/PHOX2A/PICALM/PLXNA2/PLXNA4/PLXNC1/PTEN/PTK2/RET/RTN4/SEMA3D/SEMA4D/SEMA4F/SEMA5A/SEMA6D/TIAM2/TRIO/TSC2/ULK1/WNT5A/XK	45
Biological process	GO:0050919	negative chemotaxis	15|1064	57|15807	3.6110478247834e-06	0.00112778725222446	APOA1/EFNA5/EPHB2/FLRT2/FLRT3/FZD8/PLXNA4/SEMA3D/SEMA3E/SEMA4B/SEMA4D/SEMA4F/SEMA5A/SULF2/WNT5A	15
Biological process	GO:0043087	regulation of GTPase activity	58|1064	467|15807	4.26521708821592e-06	0.00126548991007366	AGAP1/AJUBA/AMOT/ARHGAP12/ARHGAP18/ARHGAP20/ARHGAP22/ARHGAP24/ARHGAP26/ARHGAP35/ARHGAP6/ARHGEF10L/ASAP2/BVES/CDC42EP4/CHN1/CHN2/CORO1C/DAB2IP/DEPDC5/DOCK1/DOCK9/EFNA5/EPHA2/EPHA4/EPHB2/EVI5/FAM13A/FGD2/GNAQ/GRHL3/ITGA6/JUN/KALRN/NTF3/NTRK3/PICALM/PLXNC1/PTK2/PTPRN2/RAP1A/RAPGEF1/RASGRP3/RDX/RGS14/RGS2/RGS9/SEMA4D/STK24/TBC1D14/TBC1D20/TBC1D4/TBC1D5/TIAM2/TRAPPC9/TRIP10/TSC2/WNT5A	58
Molecular function	GO:0003779	actin binding	48|956	361|13875	8.17898912337633e-06	0.00453035974827015	ABLIM1/ABRA/ACTN2/AJUBA/ANTXR1/ANXA3/ANXA6/ARPC1A/CAPZB/CDK5R1/CLIP1/COBLL1/CORO1C/DAAM1/DIAPH1/DYRK1A/EGFR/EPB41L2/FERMT1/FHDC1/FHOD1/FLNB/HOMER2/KCNMA1/LOC110255887/MARCKS/MICAL2/MOBP/MSRB1/MSRB2/MYO18B/MYOM2/MYOZ2/NRAP/PACRG/PKNOX2/PRKCE/PTEN/PTK2/RDX/SEPT7/SORBS1/SVIL/SYNE1/TLN2/TMOD1/UTRN/XIRP2	48
Molecular function	GO:0042562	hormone binding	23|956	123|13875	9.69784497536686e-06	0.00453035974827015	ABHD2/ACVR1/AGTR1/ANXA5/ATP1A1/CDH13/CTSH/EGFR/ESR1/FSHR/GALR1/GHR/IGF1R/LHCGR/NPR3/PCSK1/PIK3R1/RAMP1/RXRA/RXRG/SEC61B/THRB/TTR	23
Molecular function	GO:0004714	transmembrane receptor protein tyrosine kinase activity	15|956	62|13875	1.45359136308133e-05	0.00453035974827015	ALK/CRIM1/DDR2/EGFR/EPHA2/EPHA4/EPHA8/EPHB1/EPHB2/IGF1R/IGF2R/MUSK/NTRK3/RET/ROR1	15
Molecular function	GO:0019199	transmembrane receptor protein kinase activity	16|956	79|13875	7.97125177402072e-05	0.0174607336281145	ACVR1/ALK/CRIM1/DDR2/EGFR/EPHA2/EPHA4/EPHA8/EPHB1/EPHB2/IGF1R/IGF2R/MUSK/NTRK3/RET/ROR1	16
Molecular function	GO:0046332	SMAD binding	16|956	80|13875	9.33729071022168e-05	0.0174607336281145	ACVR1/BMP2/CITED1/COL1A2/COL3A1/JUN/PAX6/PMEPA1/PPM1A/RANBP3/SKI/SMAD4/SMAD6/SMAD7/TCF12/TGIF1	16
Molecular function	GO:0005096	GTPase activator activity	33|956	243|13875	0.000137821446379613	0.0214771753941563	AGAP1/ARHGAP12/ARHGAP18/ARHGAP20/ARHGAP22/ARHGAP24/ARHGAP26/ARHGAP35/ARHGAP6/ARHGEF10L/ASAP2/CDC42EP4/CHN1/CHN2/DAB2IP/DEPDC5/DOCK1/EVI5/FAM13A/GNAQ/JUN/KALRN/RASGRP3/RGS14/RGS2/RGS9/TBC1D14/TBC1D20/TBC1D4/TBC1D5/TIAM2/TRIP10/TSC2	33
Molecular function	GO:0030169	low-density lipoprotein particle binding	7|956	19|13875	0.000174185726881108	0.0232662363762623	CD36/CDH13/CRP/LIPC/SCARB1/THBS1/VCAN	7
Molecular function	GO:0008307	structural constituent of muscle	13|956	64|13875	0.000354276983071141	0.0414061223964397	ACTN2/ASPH/CAPN3/GGACT/JPH1/LOC110255887/MYL1/MYOM2/PDLIM3/SGCD/SGCG/SNTB1/SORBS2	13
Molecular function	GO:0004713	protein tyrosine kinase activity	24|956	168|13875	0.000516284300212706	0.0488623960446745	ABL1/ALK/BMX/BTC/CLK3/CRIM1/DDR2/DYRK1A/DYRK2/EGFR/EPHA2/EPHA4/EPHA8/EPHB1/EPHB2/GRB2/IGF1R/IGF2R/MUSK/NTRK3/PTK2/RET/ROR1/TRIM24	24
Molecular function	GO:0071813	lipoprotein particle binding	8|956	29|13875	0.000574851718172642	0.0488623960446745	APOA1/CD36/CDH13/CRP/LIPC/SCARB1/THBS1/VCAN	8
Molecular function	GO:0071814	protein-lipid complex binding	8|956	29|13875	0.000574851718172642	0.0488623960446745	APOA1/CD36/CDH13/CRP/LIPC/SCARB1/THBS1/VCAN	8
Molecular function	GO:0019902	phosphatase binding	30|956	234|13875	0.000727069563159164	0.0520820130569401	AKAP1/AKAP11/AKAP6/ARPP19/BCL2/BOD1/CHCHD3/CTNND1/DAB2IP/DLG1/DLGAP5/EGFR/EIF2AK3/GHR/GRB2/ITPR1/MTMR3/MTMR7/MYOZ2/PARD3/PIK3R1/PPP1R2/PPP1R26/PPP2R2A/PTK2/SMG7/SYTL2/TRPC4AP/TSC2/VCAN	30
Molecular function	GO:0017046	peptide hormone binding	12|956	61|13875	0.000801065608565489	0.0520820130569401	ACVR1/AGTR1/ANXA5/FSHR/GALR1/GHR/IGF1R/LHCGR/NPR3/PCSK1/PIK3R1/RAMP1	12
Molecular function	GO:0045499	chemorepellent activity	5|956	12|13875	0.000808524753133216	0.0520820130569401	APOA1/EFNA5/EPHB2/FLRT2/FLRT3	5
Molecular function	GO:0030695	GTPase regulator activity	34|956	279|13875	0.000836878589009417	0.0520820130569401	AGAP1/ARHGAP12/ARHGAP18/ARHGAP20/ARHGAP22/ARHGAP24/ARHGAP26/ARHGAP35/ARHGAP6/ARHGEF10L/ASAP2/CDC42EP4/CHN1/CHN2/DAB2IP/DEPDC5/DOCK1/EVI5/FAM13A/GNAQ/JUN/KALRN/RASGRP3/RGS14/RGS2/RGS9/RIMS1/TBC1D14/TBC1D20/TBC1D4/TBC1D5/TIAM2/TRIP10/TSC2	34
Molecular function	GO:0060589	nucleoside-triphosphatase regulator activity	38|956	324|13875	0.000891243004182931	0.0520820130569401	AGAP1/ARHGAP12/ARHGAP18/ARHGAP20/ARHGAP22/ARHGAP24/ARHGAP26/ARHGAP35/ARHGAP6/ARHGEF10L/ASAP2/ATP1B1/BAG4/CDC42EP4/CHN1/CHN2/DAB2IP/DEPDC5/DNAJB6/DOCK1/EVI5/FAM13A/FNIP1/GNAQ/JUN/KALRN/RASGRP3/RGS14/RGS2/RGS9/RIMS1/TBC1D14/TBC1D20/TBC1D4/TBC1D5/TIAM2/TRIP10/TSC2	38
Molecular function	GO:0070412	R-SMAD binding	7|956	25|13875	0.0011538285812466	0.063460571968563	JUN/PAX6/PMEPA1/PPM1A/RANBP3/SMAD4/SMAD6	7
Molecular function	GO:0022843	voltage-gated cation channel activity	20|956	140|13875	0.00145939104987681	0.0758072573130453	CACNA1E/CACNA2D1/CACNG1/CACNG5/CNGA3/GRIN2B/HCN4/HVCN1/KCNA5/KCNAB1/KCNB1/KCNJ16/KCNJ2/KCNJ3/KCNK9/KCNMA1/KCNS3/KCNT1/OPRM1/TMC1	20
Molecular function	GO:0017124	SH3 domain binding	16|956	106|13875	0.00237771727173773	0.109486400912395	ABI1/ADAM12/ADAM19/AFAP1L2/DAB2IP/DOCK1/EVL/GPX1/GRB2/LANCL1/PAK1/PICALM/PRKCE/RIMS1/SH3BP5/WIPF1	16
Molecular function	GO:0005178	integrin binding	20|956	146|13875	0.00243091741379484	0.109486400912395	ACTN2/COL3A1/CXCL12/CYR61/EGFR/FBN1/FERMT1/GFAP/ITGA6/JAM3/NPNT/PLPP3/PTK2/RET/TBC1D4/TGFBI/THBS1/TLN2/TSPAN8/UTRN	20
