# Supplementary material for: Integration of ATAC-Seq, Transcriptomic, and Proteomics Reveals the Molecular Mechanism of Intramuscular Fat Deposition and Meat Tenderness Regulation in Pig Breeds
Source: Biomolecules. 2025 Dec 15;15(12):1738. doi: 10.3390/biom15121738 (PMC12730270; doi:10.3390/biom15121738)
Supplement: Supplementary file 1 [file biomolecules-15-01738-s001.zip › Table S7.xlsx]

## Sheet: Sheet1
ID	Description	GeneRatio	BgRatio	pvalue	p.adjust	qvalue	geneID	Count
ko04360	Axon guidance	34|567	238|9541	1.50601599503372e-06	0.00050150332634623	0.000385223038729679	ABL1/ABLIM1/ACVR1/CPA3/CPB1/CXCL12/EFNA5/EPHA2/EPHA4/EPHA8/EPHB1/EPHB2/EVL/GNAI1/GNAI3/LOC100511937/NEO1/PAK1/PARD3/PDK3/PDK4/PIK3R1/PLXNA2/PLXNA4/PLXNC1/PTK2/SEMA3D/SEMA3E/SEMA4B/SEMA4D/SEMA4F/SEMA5A/SEMA6D/WNT5A	34
ko05223	Non-small cell lung cancer	16|567	86|9541	3.87186911598812e-05	0.00644666207812023	0.00495191681676376	ALK/EGFR/EML4/FOXO3/FOXO6/GADD45A/GRB2/LOC100511937/MAP2K2/PIK3R1/PTBP2/RARB/RXRA/RXRG/STK3/TP63	16
ko04921	Oxytocin signaling pathway	26|567	195|9541	8.54545215159562e-05	0.00700600896607731	0.00538157160978911	ACTA2/ADCY1/CACNA2D1/CACNG1/CACNG5/CAMK4/CPA3/CPB1/EGFR/GNAI1/GNAI3/GNAQ/ITPR1/JUN/KCNJ2/KCNJ3/MAP2K2/MEF2C/MYL1/MYLK4/NFATC1/PLA2G4E/PPP1R12B/PRKAG2/RCAN2/RGS2	26
ko04390	Hippo signaling pathway	26|567	197|9541	0.00010145426116569	0.00700600896607731	0.00538157160978911	ACTA2/ACVR1/AJUBA/AMOT/AMOTL1/AREG/BMP2/CYR61/DLG1/FRMD1/FZD8/GLI2/MOB3B/PARD3/PPP2R2A/RASSF6/SAV1/SMAD4/SMAD6/SMAD7/STK3/TCF7L2/TP53BP2/TP63/WNT5A/YWHAQ	26
ko04071	Sphingolipid signaling pathway	22|567	155|9541	0.000117899909699407	0.00700600896607731	0.00538157160978911	ABCC1/ACER2/BCL2/BID/CERS6/GAB1/GNA12/GNA13/GNAI1/GNAI3/GNAQ/LOC100511937/MAP2K2/OPRM1/PIK3R1/PPP2R2A/PPP2R3A/PRKCE/PTEN/SGMS1/SGPP1/TP63	22
ko04010	MAPK signaling pathway	39|567	356|9541	0.00014634899536861	0.00700600896607731	0.00538157160978911	ACVR1/AREG/BDNF/CACNA1E/CACNA2D1/CACNG1/CACNG5/DUSP16/DUSP4/EFNA5/EGFR/EPHA2/FLNB/GADD45A/GNA12/GNA13/GRB2/IGF1R/IL1RAP/JUN/MAP2K2/MAP2K6/MAP3K20/MAP3K4/MEF2C/MKNK2/NFATC1/NTF3/NTRK3/PAK1/PLA2G4E/PPM1A/PPM1B/RAP1A/RASGRP3/RPS6KA2/STK3/TNIK/TP63	39
ko04371	Apelin signaling pathway	24|567	180|9541	0.000158671879346008	0.00700600896607731	0.00538157160978911	ACTA2/ACVR1/ADCY1/AGTR1/CAMK4/CYR61/GNA12/GNA13/GNAI1/GNAI3/GNAQ/HDAC4/HDAC9/ITPR1/KLF2/LIPE/LOC100737927/MAP2K2/MEF2C/MYLK4/NRF1/PRKAG2/PRKCE/SMAD4	24
ko04024	cAMP signaling pathway	34|567	297|9541	0.000168312527713569	0.00700600896607731	0.00538157160978911	ABCC4/ADCY1/AGTR1/ATP1A1/ATP1B1/BDNF/CAMK4/CNGA3/CPA3/CPB1/CREB5/FSHR/GLI2/GNAI1/GNAI3/GRIA4/GRIN2B/HCN4/JUN/LGR4/LHCGR/LIPE/LOC100511937/LOC100737927/MAP2K2/NFATC1/PAK1/PDE1C/PDE4B/PDE4D/PDE7A/PIK3R1/RAP1A/TIAM2	34
ko04923	Regulation of lipolysis in adipocytes	13|567	71|9541	0.000240511666041405	0.00889893164353197	0.0068355947190715	ABHD4/ADCY1/AQP7/FSHR/GNAI1/GNAI3/IGF1R/LGR4/LHCGR/LIPE/LOC100511937/PIK3R1/PNPLA1	13
ko04068	FoxO signaling pathway	22|567	167|9541	0.000350027758386305	0.0105838713419038	0.00812985849875964	ACVR1/AGAP1/BCL2L11/EGFR/FOXO3/FOXO6/G6PC2/GADD45A/GRB2/HOMER2/IGF1R/KLF2/LOC100511937/MAP2K2/PIK3R1/PRKAG2/PTEN/SGK1/SKP2/SMAD4/STK3/USP7	22
ko04140	Autophagy - animal	21|567	156|9541	0.000352386112452878	0.0105838713419038	0.00812985849875964	ATG14/BCL2/CFLAR/DAPK2/EIF2AK3/EPAS1/ERN1/IGF1R/ITPR1/LOC100511937/LOC110258060/MAP2K2/MTMR3/NRBF2/PIK3R1/PTEN/RAB7A/RUBCN/SUPT20H/TSC2/ULK1	21
ko04971	Gastric acid secretion	17|567	114|9541	0.000381400769077613	0.0105838713419038	0.00812985849875964	ADCY1/AGTR1/ATP1A1/ATP1B1/CPA3/CPB1/GNAI1/GNAI3/GNAQ/ITPR1/KCNJ16/KCNJ2/KCNJ3/LOC100154873/MYLK4/RDX/SLC4A7	17
ko04925	Aldosterone synthesis and secretion	18|567	130|9541	0.000650663156589029	0.0166669870110882	0.0128025220284319	ADCY1/AGTR1/ATP1A1/ATP1B1/CAMK4/CD36/CPA3/CPB1/CREB5/GNAQ/HAO2/ITPR1/KCNJ3/KCNK9/LIPE/PRKCE/PRKD1/SCARB1	18
ko04150	mTOR signaling pathway	22|567	177|9541	0.000784701169583089	0.0174111930348349	0.0133741738816655	ATP6V1E1/CAB39/CLIP1/DEPDC5/FNIP1/FZD8/GRB10/GRB2/IGF1R/LOC100511937/MAP2K2/PIK3R1/PRR5L/PTEN/RPS6KA2/SGK1/SKP2/SLC7A8/TSC2/TTI1/ULK1/WNT5A	22
ko04510	Focal adhesion	29|567	261|9541	0.000813464134458675	0.0174111930348349	0.0133741738816655	ACTA2/ACTN2/ARHGAP35/BCL2/CAPN3/COL1A2/COL3A1/COL6A6/DIAPH1/DOCK1/EGFR/FLNB/GRB2/IGF1R/ITGA6/JUN/LAMA2/LOC100511937/MAP2K2/MYLK4/PAK1/PIK3R1/PPP1R12B/PTEN/PTK2/RAP1A/RAPGEF1/THBS1/TLN2	29
ko04152	AMPK signaling pathway	20|567	155|9541	0.000836573839511586	0.0174111930348349	0.0133741738816655	ACACB/CAB39/CD36/CREB5/FOXO3/FOXO6/G6PC2/IGF1R/LEP/LIPE/LOC100511937/PIK3R1/PPP2R2A/PPP2R3A/PRKAG2/SCARB2/SCD/TBC1D4/TSC2/ULK1	20
ko04137	Mitophagy - animal	13|567	82|9541	0.00101365494090875	0.0198557114895656	0.015251897872497	BCL2/EIF2AK3/EPAS1/FOXO3/FOXO6/JUN/MITF/RAB7A/SQSTM1/TFEB/TP63/ULK1/USP43	13
ko04725	Cholinergic synapse	18|567	140|9541	0.00155829459393795	0.028828449987852	0.0221441863349077	ADCY1/BCHE/BCL2/CACNA1E/CAMK4/CHRNA6/CPA3/CPB1/CREB5/GNAI1/GNAI3/GNAQ/ITPR1/KCNJ2/KCNJ3/LOC100511937/MAP2K2/PIK3R1	18
ko04722	Neurotrophin signaling pathway	20|567	164|9541	0.00168954047881688	0.0295007475747827	0.0226606026890222	ABL1/BCL2/BDNF/CAMK4/CPA3/CPB1/FOXO3/FOXO6/GAB1/GRB2/JUN/LOC100511937/MAP2K2/NTF3/NTRK3/PIK3R1/RAP1A/RAPGEF1/RPS6KA2/TP63	20
ko05412	Arrhythmogenic right ventricular cardiomyopathy	13|567	87|9541	0.00177181667115812	0.0295007475747827	0.0226606026890222	ACTA2/ACTN2/CACNA2D1/CACNG1/CACNG5/GFAP/ITGA6/LMNB1/SGCA/SGCD/SGCG/TCF7L2/UTRN	13
