# Supplementary material for: Integration of ATAC-Seq, Transcriptomic, and Proteomics Reveals the Molecular Mechanism of Intramuscular Fat Deposition and Meat Tenderness Regulation in Pig Breeds
Source: Biomolecules. 2025 Dec 15;15(12):1738. doi: 10.3390/biom15121738 (PMC12730270; doi:10.3390/biom15121738)
Supplement: Supplementary file 1 [file biomolecules-15-01738-s001.zip › Table S8.xlsx]

## Sheet: Sheet1
Sample_ID	Raw_total_reads	Raw_total_bases(G)	Raw_Q20_rate(%)	Raw_Q30_rate(%)	Raw_GC_rate(%)	clean_total_reads	clean_total_bases(G)	clean_Q20_rate(%)	clean_Q30_rate(%)	clean_GC_rate(%)
L1	58318738	8.75	98.88	94.62	54.65	58294524	8.68	98.88	94.62	54.67
L2	47509110	7.13	98.98	95.02	53.61	47495280	7.06	98.98	95.01	53.62
L3	67545626	10.13	98.98	95.08	55.51	67499270	10.04	98.98	95.07	55.53
S1	67645354	10.15	99.37	96.89	53.11	67637412	10.04	99.38	96.9	53.12
S2	52360782	7.85	98.82	94.35	54.99	52344590	7.78	98.82	94.34	55
S3	41429802	6.21	98.88	94.48	54.24	41416660	6.16	98.87	94.47	54.25
