# Supplementary material for: Integration of ATAC-Seq, Transcriptomic, and Proteomics Reveals the Molecular Mechanism of Intramuscular Fat Deposition and Meat Tenderness Regulation in Pig Breeds
Source: Biomolecules. 2025 Dec 15;15(12):1738. doi: 10.3390/biom15121738 (PMC12730270; doi:10.3390/biom15121738)
Supplement: Supplementary file 1 [file biomolecules-15-01738-s001.zip › Table S9.xlsx]

## Sheet: Sheet1
Ontology	ID	Description	GeneRatio	BgRatio	pvalue	p.adjust	geneID	Count
Cellular component	GO:0031012	extracellular matrix	50/486	337/15960	7.88289635134332e-21	3.1846901259427e-18	gene_VEGFA/gene_OLFML2B/gene_COL3A1/gene_CCDC80/gene_SFRP2/gene_CD248/gene_LOXL2/gene_FBN3/gene_ADAMTS12/gene_ADAMTS2/gene_FBN1/gene_VCAN/gene_SPARC/gene_COL1A1/gene_COL5A1/gene_CTHRC1/gene_COL5A2/gene_SPON2/gene_MFAP2/gene_COL1A2/gene_LAMA4/gene_VWF/gene_COL15A1/gene_LAMA5/gene_COL6A6/gene_IGF1/gene_NTN4/gene_LTBP1/gene_MFAP5/gene_LPL/gene_CES1/gene_EGFLAM/gene_MMP2/gene_COL6A3/gene_SERPINE2/gen…	50
Cellular component	GO:0062023	collagen-containing extracellular matrix	29/486	169/15960	3.21482401696806e-14	6.49394451427548e-12	gene_VEGFA/gene_COL3A1/gene_CCDC80/gene_SFRP2/gene_LOXL2/gene_ADAMTS12/gene_FBN1/gene_SPARC/gene_COL1A1/gene_COL5A1/gene_COL5A2/gene_COL1A2/gene_LAMA4/gene_COL15A1/gene_LAMA5/gene_IGF1/gene_NTN4/gene_CES1/gene_EGFLAM/gene_MMP2/gene_SERPINE2/gene_LOXL1/gene_COL28A1/gene_COL5A3/gene_THBS2/gene_THBS4/gene_COL8A1/gene_PCSK6/gene_COL14A1	29
Cellular component	GO:0005581	collagen trimer	10/486	33/15960	3.08336957528978e-08	4.1522710280569e-06	gene_COL3A1/gene_COL1A1/gene_COL5A1/gene_COL5A2/gene_COL1A2/gene_COL15A1/gene_COL6A3/gene_COL5A3/gene_DCN/gene_COL8A1	10
Cellular component	GO:0005604	basement membrane	18/486	126/15960	4.97121636427826e-08	5.02092852792104e-06	gene_VEGFA/gene_CCDC80/gene_LOXL2/gene_FBN1/gene_SPARC/gene_COL5A1/gene_LAMA4/gene_COL15A1/gene_LAMA5/gene_NTN4/gene_CES1/gene_EGFLAM/gene_MMP2/gene_LOXL1/gene_COL28A1/gene_THBS2/gene_THBS4/gene_COL8A1	18
Cellular component	GO:0005583	fibrillar collagen trimer	6/486	11/15960	3.13717941272445e-07	2.11236747123446e-05	gene_COL3A1/gene_COL1A1/gene_COL5A1/gene_COL5A2/gene_COL1A2/gene_COL5A3	6
Cellular component	GO:0098643	banded collagen fibril	6/486	11/15960	3.13717941272445e-07	2.11236747123446e-05	gene_COL3A1/gene_COL1A1/gene_COL5A1/gene_COL5A2/gene_COL1A2/gene_COL5A3	6
Cellular component	GO:0098644	complex of collagen trimers	7/486	19/15960	8.5273741005671e-07	4.9215130523273e-05	gene_COL3A1/gene_COL1A1/gene_COL5A1/gene_COL5A2/gene_COL1A2/gene_COL5A3/gene_COL8A1	7
Cellular component	GO:0005788	endoplasmic reticulum lumen	25/486	300/15960	5.53927549896082e-06	0.000279733412697521	gene_COL3A1/gene_FBN1/gene_VCAN/gene_COL1A1/gene_F8/gene_COL5A1/gene_COL5A2/gene_COL1A2/gene_CHRDL1/gene_COL15A1/gene_COL21A1/gene_LTBP1/gene_CKAP4/gene_CES1/gene_COL6A3/gene_FKBP14/gene_LOC100624032/gene_UGGT2/gene_COL28A1/gene_COL5A3/gene_P4HA2/gene_PENK/gene_COL8A1/gene_WNT3/gene_CYR61	25
Cellular component	GO:0005811	lipid droplet	10/486	80/15960	0.00015239972142223	0.00684105416162009	gene_ABHD4/gene_CIDEA/gene_LSS/gene_PLIN2/gene_CKAP4/gene_LIPE/gene_CES1/gene_CIDEC/gene_AIFM2/gene_PLIN5	10
Cellular component	GO:0001527	microfibril	4/486	11/15960	0.000236357747718881	0.00954885300784281	gene_FBN1/gene_MFAP2/gene_LTBP1/gene_MFAP5	4
Biological process	GO:0043062	extracellular structure organization	43/483	413/15899	1.60125371360092e-12	7.43462099224909e-09	gene_ADAM19/gene_OLFML2B/gene_COL3A1/gene_CCDC80/gene_SFRP2/gene_LOXL2/gene_ADAMTS2/gene_FBN1/gene_VCAN/gene_SPARC/gene_COL1A1/gene_COL5A1/gene_SH3BP5/gene_KLHL3/gene_COL5A2/gene_MFAP2/gene_PDGFRA/gene_COL1A2/gene_LAMA4/gene_VWF/gene_CREB3L1/gene_LAMA5/gene_P3H4/gene_MFAP5/gene_SULF2/gene_LPL/gene_CES1/gene_CDH11/gene_EGFLAM/gene_MMP2/gene_COL6A3/gene_DPT/gene_COL5A3/gene_TENM4/gene_SEC24D/gene_D…	43
Biological process	GO:0030198	extracellular matrix organization	39/483	356/15899	3.7977534990921e-12	8.81648474814232e-09	gene_ADAM19/gene_OLFML2B/gene_COL3A1/gene_CCDC80/gene_SFRP2/gene_LOXL2/gene_ADAMTS2/gene_FBN1/gene_VCAN/gene_SPARC/gene_COL1A1/gene_COL5A1/gene_COL5A2/gene_MFAP2/gene_PDGFRA/gene_COL1A2/gene_LAMA4/gene_VWF/gene_CREB3L1/gene_LAMA5/gene_P3H4/gene_MFAP5/gene_SULF2/gene_CDH11/gene_EGFLAM/gene_MMP2/gene_COL6A3/gene_DPT/gene_COL5A3/gene_TENM4/gene_SEC24D/gene_DNM1/gene_DCN/gene_ITGA11/gene_COL8A1/gene_…	39
Biological process	GO:0030199	collagen fibril organization	13/483	43/15899	2.54470856270678e-10	3.93836061888253e-07	gene_COL3A1/gene_SFRP2/gene_LOXL2/gene_ADAMTS2/gene_COL1A1/gene_COL5A1/gene_COL5A2/gene_COL1A2/gene_P3H4/gene_CDH11/gene_DPT/gene_COL5A3/gene_COL14A1	13
Biological process	GO:0090287	regulation of cellular response to growth factor stimulus	33/483	365/15899	2.38232261096578e-08	2.76528097067853e-05	gene_VEGFA/gene_SFRP2/gene_FLT1/gene_FBN3/gene_GRB10/gene_ADAMTS12/gene_FBN1/gene_TMEM204/gene_KCP/gene_CHRDL1/gene_CREB3L1/gene_ROBO1/gene_FGF18/gene_LPIN2/gene_CIDEA/gene_FZD4/gene_IL17RD/gene_WFIKKN2/gene_HSP70.2/gene_LTBP1/gene_FZD1/gene_BMPER/gene_SULF2/gene_HTRA3/gene_MAPK11/gene_CITED1/gene_PSEN2/gene_DCN/gene_ZNF703/gene_PCSK6/gene_LRIG3/gene_CYR61/gene_MMP16	33
Biological process	GO:0006631	fatty acid metabolic process	29/483	325/15899	2.26680245229171e-07	0.000210495275719808	gene_GPX1/gene_FASN/gene_PTGR2/gene_CYP3A29/gene_ADIPOQ/gene_CYP2A19/gene_FADS2/gene_CPT1B/gene_SCD/gene_ECI1/gene_ACADL/gene_ELOVL6/gene_HACD1/gene_UCP3/gene_POR/gene_PTGIS/gene_CPT1A/gene_LPIN2/gene_LIPE/gene_ACOT12/gene_LPL/gene_CES1/gene_IVD/gene_ACACA/gene_PDPN/gene_PPARA/gene_LOC100523190/gene_LOC110259328/gene_ACLY	29
Biological process	GO:0048514	blood vessel morphogenesis	32/483	399/15899	6.00199648940031e-07	0.000464454495004761	gene_GPX1/gene_VEGFA/gene_COL3A1/gene_SFRP2/gene_LOXL2/gene_FLT1/gene_NOTCH4/gene_NTRK2/gene_SIX1/gene_EPHB2/gene_PDGFRA/gene_ETS2/gene_THY1/gene_CCL2/gene_SEMA3E/gene_DLL4/gene_ROBO1/gene_SOX4/gene_LAMA5/gene_FGF18/gene_PLXDC1/gene_PLAU/gene_FZD4/gene_SEMA5A/gene_APOLD1/gene_APLNR/gene_VASH1/gene_BMPER/gene_MMP2/gene_PRCP/gene_EYA1/gene_CYR61	32
Biological process	GO:0001525	angiogenesis	25/483	269/15899	7.35871144612675e-07	0.000488092817776664	gene_GPX1/gene_VEGFA/gene_SFRP2/gene_LOXL2/gene_FLT1/gene_NOTCH4/gene_EPHB2/gene_PDGFRA/gene_ETS2/gene_THY1/gene_CCL2/gene_SEMA3E/gene_DLL4/gene_ROBO1/gene_LAMA5/gene_FGF18/gene_PLXDC1/gene_PLAU/gene_SEMA5A/gene_APOLD1/gene_VASH1/gene_BMPER/gene_MMP2/gene_PRCP/gene_CYR61	25
Biological process	GO:0010889	regulation of sequestering of triglyceride	7/483	20/15899	1.25737995953553e-06	0.000729751894015436	gene_ABHD4/gene_CIDEA/gene_PLIN2/gene_LPL/gene_PPARA/gene_FITM2/gene_PLIN5	7
Biological process	GO:0010890	positive regulation of sequestering of triglyceride	5/483	10/15899	5.62992234072882e-06	0.00290441438088932	gene_CIDEA/gene_PLIN2/gene_LPL/gene_FITM2/gene_PLIN5	5
Biological process	GO:0071466	cellular response to xenobiotic stimulus	19/483	200/15899	1.15160934211379e-05	0.00534692217543431	gene_VEGFA/gene_CDO1/gene_CYP3A29/gene_AQP1/gene_CYP2A19/gene_MGST1/gene_FBXO32/gene_CCL2/gene_MGST2/gene_POR/gene_PDE2A/gene_IGF1/gene_AOX1/gene_CES1/gene_SULT1A3/gene_PHGDH/gene_LOC100523190/gene_ABCC2/gene_E2F1	19
Molecular function	GO:0019199	transmembrane receptor protein kinase activity	12/421	79/13969	3.95533362647029e-06	0.00261843086072333	gene_RET/gene_FLT1/gene_FGFR4/gene_NTRK2/gene_MUSK/gene_EPHB2/gene_PDGFRA/gene_LTBP1/gene_PTK7/gene_MET/gene_BMPR1B/gene_ROR1	12
Molecular function	GO:0048407	platelet-derived growth factor binding	5/421	11/13969	9.65581195930331e-06	0.00319607375852939	gene_COL3A1/gene_COL1A1/gene_COL5A1/gene_PDGFRA/gene_COL1A2	5
Molecular function	GO:0004714	transmembrane receptor protein tyrosine kinase activity	10/421	62/13969	1.47033910737168e-05	0.0032445482969335	gene_RET/gene_FLT1/gene_FGFR4/gene_NTRK2/gene_MUSK/gene_EPHB2/gene_PDGFRA/gene_PTK7/gene_MET/gene_ROR1	10
Molecular function	GO:0050840	extracellular matrix binding	10/421	65/13969	2.2585597876547e-05	0.00336319025633351	gene_VEGFA/gene_OLFML2B/gene_CD248/gene_TINAGL1/gene_SPARC/gene_NTN4/gene_SSC5D/gene_THBS4/gene_DCN/gene_CYR61	10
Molecular function	GO:0017147	Wnt-protein binding	8/421	41/13969	2.54017390961745e-05	0.00336319025633351	gene_SFRP2/gene_TINAGL1/gene_CTHRC1/gene_GPC6/gene_FZD4/gene_PTK7/gene_FZD1/gene_ROR1	8
Molecular function	GO:0001968	fibronectin binding	7/421	33/13969	4.65491168269255e-05	0.00513591922323745	gene_VEGFA/gene_CCDC80/gene_SFRP2/gene_MFAP2/gene_MMP2/gene_SSC5D/gene_THBS4	7
Molecular function	GO:0005201	extracellular matrix structural constituent	10/421	73/13969	6.32530664060565e-05	0.0059819328515442	gene_COL3A1/gene_FBN3/gene_FBN1/gene_TINAGL1/gene_VCAN/gene_COL5A1/gene_COL1A2/gene_LAMA4/gene_MFAP5/gene_COL5A3	10
Molecular function	GO:0019838	growth factor binding	14/421	139/13969	7.80658770221072e-05	0.00645995132357937	gene_VEGFA/gene_COL3A1/gene_FLT1/gene_FGFR4/gene_NTRK2/gene_COL1A1/gene_COL5A1/gene_PDGFRA/gene_COL1A2/gene_SRPX2/gene_WFIKKN2/gene_DUSP1/gene_LTBP1/gene_PCSK6	14
Molecular function	GO:1901681	sulfur compound binding	19/421	240/13969	0.00012368698290838	0.00909786474281643	gene_VEGFA/gene_CCDC80/gene_FGFR4/gene_FBN1/gene_COL5A1/gene_MGST1/gene_ACADL/gene_CCL2/gene_ROBO1/gene_SEMA5A/gene_BMPER/gene_LPL/gene_SERPINE2/gene_ACACA/gene_SULT1A3/gene_THBS2/gene_THBS4/gene_PCSK6/gene_CYR61	19
Molecular function	GO:0005539	glycosaminoglycan binding	17/421	210/13969	0.00021351785418932	0.014134881947333	gene_VEGFA/gene_CCDC80/gene_FGFR4/gene_FBN1/gene_VCAN/gene_COL5A1/gene_CCL2/gene_ROBO1/gene_SEMA5A/gene_LPL/gene_EGFLAM/gene_SERPINE2/gene_THBS2/gene_THBS4/gene_DCN/gene_PCSK6/gene_CYR61	17
